# Supplementary material for: Unveiling charge dynamics of visible light absorbing oxysulfide for efficient overall water splitting
Source: Nat Commun. 2021 Dec 7;12:7055. doi: 10.1038/s41467-021-27199-3 (PMC8651740; doi:10.1038/s41467-021-27199-3)
Supplement: Supplementary file 3 — Source Data [file 41467_2021_27199_MOESM3_ESM.xlsx]

## Sheet: Figure1
2*theta (deg)	Measured Intensity (arb. units)	2*theta (deg)	Simulated Intensity (a.u.)	Energy, E (eV)	Absorbance (a.u.)	Energy, E (eV)	Absorption Coefficient (/cm)	Energy, E (eV)	S(t) (%) at t=3ps	S(t) (%) at t=0.5ns	S(t) (%) at t=1ns	S(t) (%) at t=3ns	Delay time, t (ps)	S(t)- 0.075 \muJ	S(t)- 0.15 \muJ	S(t)- 0.3 \muJ	S(t)- 0.6 \muJ	S(t)- 1.2 \muJ	S(t)- 1.8 \muJ	S(t)- 2.4 \muJ	S(t)- 3 \muJ	S(t)- 4.5 \muJ
5	190	7.65736	50.5738	1.23951	0.27369	0	0	2.47901	2.4393	0.728179	0.652834	0.524987	-200	-0.00795157	0.0176558	-0.021866	-0.00466019	-0.0190192	0.0118028	-0.0272385	-0.00670998	-0.0106357
5.02	223	15.3492	70.7048	1.24075	0.273591	0.0236	0	2.45447	1.50881	1.52112	0.0411445	0.240538	-195	-0.0135641	0.0335953	0.00597196	-0.0140353	-0.00182251	-0.0238209	0.000545642	0.002323	-0.0197953
5.04	222	23.1113	3.94615	1.24199	0.273437	0.0472	0	2.43041	1.19015	0.611431	0.679525	0.568344	-190	-0.00285991	0.000710575	0.0452056	-0.0168371	0.00885471	0.0406196	-0.0175491	-0.00355172	0.0287146
5.06	236	23.7542	5.21676	1.24324	0.27332	0.0708	0	2.40681	1.97608	0.972114	-0.213332	0.512639	-185	0.00149539	0.0108221	-0.0167474	0.00369121	-0.00824321	-0.0333666	-0.018923	-0.00278752	0.00828512
5.08	243	26.1755	100	1.24448	0.273192	0.0945	0	2.38367	1.9578	0.657195	0.678517	0.0576335	-180	-0.00774503	-0.0198806	-0.0199982	0.00136539	-0.0356142	0.0379346	0.00713696	-0.00124475	0.00150522
5.1	238	30.4832	18.3007	1.24574	0.273118	0.1181	0	2.36097	1.74071	0.557983	1.16851	0.168091	-175	0.0108435	-0.0303602	0.00537928	-0.0217581	0.00281117	0.0381052	0.0240912	0.00195213	0.0542986
5.12	255	30.9827	17.499	1.24699	0.273144	0.1417	0	2.33869	1.7948	0.715296	0.882486	0.603615	-170	0.000884744	0.0120164	-0.00943771	-0.00807259	-0.0380209	0.0127996	0.00551158	-0.0155247	0.0630811
5.14	243	33.3818	91.1008	1.24824	0.273113	0.1653	0	2.31684	2.15492	0.539144	1.03979	0.089461	-165	-0.0119747	0.0330027	-0.00694128	0.00438267	-0.00756073	-0.0239107	-0.019848	-0.00435543	-0.012782
5.16	224	34.2993	19.3454	1.2495	0.273014	0.1889	0	2.29538	2.12936	1.0596	0.871248	0.402538	-160	0.00330935	-0.00829636	0.0258178	-0.0358118	0.0171971	-0.00444202	0.0231124	0.000527896	0.00327428
5.18	242	36.0724	86.732	1.25076	0.272967	0.2125	0	2.27432	2.46233	0.74444	0.592696	0.292038	-155	-0.0140041	0.0107682	0.0116294	-0.00560309	0.0137219	-0.00326564	-0.0132656	0.00163783	-0.031631
5.2	251	36.9316	1.47521	1.25203	0.272907	0.2361	0	2.25365	2.48957	0.843416	0.680981	0.327086	-150	-0.0108971	-0.00572808	0.0380844	-0.0137749	-0.0118891	0.0181157	0.00693042	0.0106466	-0.00520284
5.22	229	39.0073	1.81718	1.25329	0.272845	0.2597	0	2.23335	2.35631	0.835725	0.709858	0.495274	-145	0.0231102	0.0287821	0.00114072	0.00948333	0.0415689	-0.0362133	-0.00231	0.0142628	-0.0014941
5.24	200	40.9951	32.5719	1.25456	0.272775	0.2834	0	2.21341	1.74983	-0.164972	0.7175	0.104814	-140	0.0107896	-0.0474195	0.0318523	0.0269584	-0.00278337	-0.00749522	-0.0062163	-0.0260969	0.00590542
5.26	213	42.529	46.6205	1.25583	0.272629	0.307	0	2.19382	2.26499	0.895994	0.970997	0.562014	-135	0.00380325	0.0052814	0.000108017	0.0337563	0.0380756	0.0131408	0.0204363	0.00663789	-0.0131412
5.28	251	46.184	32.2741	1.25711	0.272513	0.3306	0	2.17457	1.9364	0.840594	0.235363	0.66049	-130	0.00805977	-0.00691344	0.0183913	0.00435573	-0.00754277	-0.00303216	0.0377587	-0.0041435	0.0187648
5.3	240	47.2364	11.6247	1.25838	0.272412	0.3542	0	2.15566	2.07693	0.627285	0.878372	-0.0120379	-125	0.00708993	-0.037194	-0.02905	0.00764241	-0.0306393	-0.024225	0.00106648	-0.000755346	0.007441
5.32	239	47.9295	63.6146	1.25966	0.272337	0.3778	0	2.13708	1.8821	1.10233	0.642051	0.621015	-120	0.0185124	0.0154288	-0.0621377	0.0126173	0.0147187	-0.00410976	0.00485604	0.0342119	-0.0107615
5.34	245	48.6141	2.52133	1.26094	0.272228	0.4014	0	2.11882	2.27228	0.935532	0.750863	0.648309	-115	-0.00210559	0.00185104	-0.0173222	-0.00844077	0.0122671	0.0453521	-0.0157261	0.00671242	-0.0135722
5.36	237	49.627	0.247468	1.26223	0.272131	0.425	0	2.10086	2.13151	1.04446	0.541156	-0.0241806	-110	-0.0236397	0.00353928	-0.0031158	0.00583743	-0.00719255	0.0185468	-0.0184022	0.00789419	-0.0230641
5.38	219	50.6263	10.9921	1.26351	0.27208	0.4486	0	2.08321	2.20411	0.895359	0.886061	0.460686	-105	-0.0170304	-0.0198446	0.0123927	0.00810039	-0.0102368	-0.0259581	0.0385849	-0.00464907	-0.0279492
5.4	214	52.2593	1.72072	1.2648	0.272011	0.4723	0	2.06584	2.42752	1.14424	0.783775	0.571653	-100	0.0238735	0.0021833	-0.00935689	0.0108034	0.0313496	-0.046578	-0.0305521	-0.0169876	-0.0212411
5.42	214	53.858	2.30583	1.26609	0.272005	0.4959	0	2.04877	2.78635	1.35521	0.764711	0.481543	-95	0.00856265	0.0070325	-0.0163613	-0.00466019	0.025333	-0.000293261	-0.0357785	0.00597337	0.00179258
5.44	203	54.174	0.452296	1.26739	0.271824	0.5195	0	2.03198	3.03546	1.28325	0.894292	0.574485	-90	-0.00377587	0.00533528	0.0336842	0.0103723	0.00372713	-0.013449	-0.0071143	0.00155611	-0.00290396
5.46	236	55.4245	23.7714	1.26869	0.271647	0.5431	0	2.01546	3.44282	1.84161	0.958977	0.777358	-85	0.00747607	0.00467076	0.0156793	-0.0151937	-0.0165228	-0.0261377	-0.0136877	0.000142654	0.0075757
5.48	245	57.2651	0.130358	1.26999	0.271519	0.5667	0	1.9992	3.93047	1.93152	1.3195	0.712866	-80	0.0158005	-0.00678772	-0.016038	0.0221182	-0.00151719	0.000541879	0.023283	0.00251607	-0.00397258
5.5	221	57.8713	6.26542	1.27129	0.271475	0.5903	0	1.98321	4.4315	2.03403	1.68788	0.635414	-75	-0.00362321	-0.0103618	0.00133828	-0.0433245	0.0248301	-0.00797116	0.0135756	0.0182518	0.0330879
5.52	210	58.1723	11.103	1.27259	0.27143	0.6139	0	1.96747	5.03062	2.52297	1.60606	0.979691	-70	-0.0304196	0.00333274	0.0309364	-0.0475325	-0.0226022	0.0296371	0.00492788	-0.00433567	0.0104762
5.54	199	59.0695	15.5918	1.2739	0.271271	0.6375	0	1.95198	5.59804	2.86671	2.05977	1.09564	-65	-0.0162042	-0.0220627	-0.00179574	0.00849551	0.0103634	0.00595682	-0.0226228	0.00507178	-0.016787
5.56	202	61.4244	33.6576	1.27521	0.271114	0.6612	0	1.93673	6.25053	2.99181	2.20493	1.22586	-60	-0.0208469	-0.013397	0.00823492	-0.0103535	0.015473	0.0216	0.00852886	0.0147235	0.0270982
5.58	207	63.4415	0.904601	1.27653	0.27102	0.6848	0	1.92172	6.39231	3.15228	2.41693	1.12343	-55	-0.0137078	-0.0019475	0.0366836	0.0213549	0.0344118	-0.0428046	0.0046495	0.0266121	0.0238744
5.6	213	64.5775	1.42511	1.27784	0.270956	0.7084	0	1.90693	6.98283	3.33525	2.49394	1.23684	-50	-0.0332842	0.0581646	0.00607074	-0.00217273	0.0396112	0.0302926	0.0469453	0.038367	0.0301335
5.62	223	65.4234	23.7759	1.27916	0.27092	0.732	0	1.89238	6.77678	3.51344	2.48691	1.15377	-45	-0.0211163	0.0334606	0.0056846	-0.00719255	-0.00287317	0.0461423	0.0517316	0.0209422	0.0630362
5.64	228	65.9848	23.6359	1.28048	0.270862	0.7556	0	1.87804	7.12089	3.43541	2.50602	1.41519	-40	0.00779037	-0.00543174	-0.00633064	0.00414021	0.00493045	0.0151523	0.0185146	0.0448927	0.0338063
5.66	221	66.5423	1.60862	1.28181	0.270778	0.7792	0	1.86392	7.38378	3.64086	2.62964	1.33313	-35	-0.0100709	-0.012957	0.0248569	-0.0196209	0.0399165	0.00957573	0.0495944	0.0489768	0.0541101
5.68	220	69.5726	13.0386	1.28313	0.270762	0.8028	0	1.85001	7.46553	3.64426	2.53208	1.44485	-30	0.0189794	-0.0202757	0.045933	0.00248789	0.0403027	0.050776	0.0687038	0.0628689	0.158179
5.7	213	70.1177	18.0546	1.28446	0.270624	0.8265	0	1.83631	7.51719	3.63269	2.75631	1.4719	-25	0.020488	0.0233492	0.0539252	0.0623755	0.153962	0.213996	0.276448	0.229744	0.478927
5.72	212	70.6601	0.99382	1.2858	0.270492	0.8501	0	1.8228	7.6133	3.75883	2.73532	1.46545	-20	0.00487187	-0.0252416	0.0467501	0.074714	0.201269	0.222689	0.271832	0.284037	0.518277
5.74	238	71.4697	0.24576	1.28713	0.270393	0.8737	0	1.8095	7.65162	3.87899	2.75808	1.35203	-15	0.0346315	0.00792152	0.0703945	0.0912099	0.256586	0.426481	0.528974	0.505385	0.834355
5.76	240	72.2767	3.31127	1.28847	0.270313	0.8973	0	1.79639	7.86959	3.94784	2.89131	1.44058	-10	0.0102329	0.0318802	0.107787	0.195369	0.272399	0.415525	0.572042	0.571918	0.950111
5.78	233	73.8773	0.573087	1.28981	0.270303	0.9209	0	1.78346	7.7977	3.90025	2.86514	1.29522	-9.9	0.00121701	0.0479184	0.157105	0.180049	0.280086	0.38044	0.562927	0.593614	0.944274
5.8	238	74.1433	6.80588	1.29115	0.270276	0.9445	0	1.77072	7.96456	3.96829	2.87588	1.46044	-9.8	-0.00961291	0.0415067	0.0654555	0.155453	0.272732	0.389833	0.550894	0.607335	0.896856
5.82	241	74.6739	0.54228	1.2925	0.270179	0.9681	0	1.75817	8.11831	3.99217	2.97579	1.49513	-9.7	-0.0106726	-0.0223501	0.0860646	0.163176	0.26597	0.443013	0.593091	0.61971	0.911317
5.84	224	74.9398	1.04121	1.29385	0.270234	0.9917	0	1.74578	8.2464	3.98947	2.8411	1.35984	-9.6	0.028139	0.00452708	0.0732411	0.148888	0.276503	0.41196	0.558913	0.62429	0.898117
5.86	214	75.2044	0.05115	1.2952	0.270036	1.0154	0	1.73358	8.31076	4.16278	2.96323	1.5863	-9.5	0.0273847	0.0299315	0.113256	0.194677	0.280427	0.462598	0.548793	0.59875	0.931073
5.88	225	76.2588	4.30913	1.29656	0.269908	1.039	0	1.72154	8.41105	4.17281	3.03435	1.58312	-9.4	0.00627275	0.0438236	0.0967595	0.152768	0.303084	0.422539	0.571692	0.611861	0.94158
5.9	231	77.8309	0.171248	1.29791	0.269727	1.0626	0	1.70966	8.53828	4.3036	2.97123	1.65413	-9.3	0.0355655	-0.00791022	0.112834	0.190609	0.294176	0.423104	0.508491	0.598589	0.941849
5.92	211	78.3539	1.21202	1.29927	0.269662	1.0862	0	1.69795	8.71369	4.28761	3.10731	1.56168	-9.2	0.0201199	0.0324369	0.0884084	0.123268	0.300875	0.430315	0.588143	0.632291	0.909521
5.94	223	78.6144	4.62239	1.30064	0.269671	1.1098	0	1.6864	8.87037	4.42642	3.17992	1.62442	-9.1	0.0264508	0.0356069	0.0969391	0.160167	0.329413	0.447135	0.581121	0.637867	0.958462
5.96	232	79.9149	14.0392	1.302	0.269696	1.1334	0	1.67501	8.94111	4.37799	3.24782	1.57562	-9	-0.00959495	0.0254146	0.135742	0.195387	0.247022	0.408844	0.589086	0.621667	0.946968
5.98	228	80.4334	3.10059	1.30337	0.269572	1.157	0	1.66377	9.11861	4.41221	3.23694	1.64097	-8.9	0.0141751	-0.00305204	0.0848702	0.174643	0.302716	0.420823	0.572976	0.63899	0.921465
6	230			1.30474	0.269415	1.1806	0	1.65268	9.12641	4.53417	3.2579	1.66393	-8.8	-0.0163569	0.0668213	0.0567359	0.14183	0.296924	0.405082	0.639617	0.643139	0.917514
6.02	214			1.30612	0.26926	1.2043	0	1.64173	9.18519	4.51427	3.23834	1.60333	-8.7	0.0176144	-0.00339328	0.0835592	0.174059	0.315719	0.456474	0.606687	0.62869	0.939066
6.04	210			1.3075	0.269153	1.2279	0	1.63093	9.34709	4.63318	3.31935	1.6652	-8.6	0.00604825	0.0339456	0.0699904	0.125909	0.321789	0.432237	0.558689	0.622359	0.927841
6.06	219			1.30888	0.269085	1.2515	0	1.62027	9.59649	4.74136	3.375	1.70737	-8.5	0.0234245	0.027902	0.102516	0.145934	0.295352	0.449092	0.60587	0.621946	0.941131
6.08	203			1.31026	0.269014	1.2751	0	1.60975	9.57752	4.69428	3.33381	1.64128	-8.4	0.0178838	-0.0315995	0.0803443	0.125801	0.265961	0.388998	0.625653	0.645096	0.964748
6.1	217			1.31165	0.268925	1.2987	0	1.59936	9.50423	4.74363	3.39419	1.67786	-8.3	0.0268818	0.0256301	0.106682	0.172551	0.292048	0.426544	0.577349	0.656725	0.927212
6.12	241			1.31304	0.268909	1.3223	0	1.58911	9.67055	4.78317	3.37921	1.68234	-8.2	0.0122893	0.049903	0.077345	0.168878	0.292308	0.435542	0.628203	0.623805	0.958642
6.14	237			1.31443	0.268758	1.3459	0	1.57899	9.71642	4.75351	3.39502	1.67529	-8.1	0.020946	0.0817102	0.0975587	0.185832	0.302213	0.429319	0.555447	0.666047	0.944543
6.16	233			1.31582	0.268697	1.3695	0	1.569	9.64549	4.8376	3.4312	1.71811	-8	0.0327906	0.0431321	0.112923	0.170907	0.316347	0.431375	0.619295	0.635892	0.977141
6.18	221			1.31722	0.268551	1.3932	0	1.55913	9.97143	4.92319	3.50284	1.72102	-7.9	0.0134028	0.00780478	0.083173	0.158964	0.288393	0.446542	0.578176	0.636664	0.975524
6.2	214			1.31862	0.268403	1.4168	0	1.54938	10.0228	4.9353	3.47084	1.69829	-7.8	-0.00723317	0.0686173	0.107832	0.144443	0.312836	0.458782	0.61194	0.64049	0.966904
6.22	225			1.32003	0.268198	1.4404	0	1.53976	10.0479	4.97696	3.55993	1.66163	-7.7	0.0468533	0.0646392	0.103566	0.145108	0.311714	0.429435	0.634345	0.636727	1.01486
6.24	227			1.32144	0.267941	1.464	0	1.50243	9.78428	4.91014	3.58649	1.8238	-7.6	0.0329253	0.0344754	0.0880851	0.166301	0.298729	0.397996	0.603445	0.656007	0.949033
6.26	230			1.32285	0.267743	1.4876	0	1.49338	9.84459	4.96805	3.58178	1.86889	-7.5	0.0342454	0.0182755	0.0914793	0.178684	0.293143	0.466199	0.602233	0.654391	0.959989
6.28	229			1.32426	0.267533	1.5112	0	1.48444	9.92425	5.02561	3.60337	1.81823	-7.4	0.00749403	0.0626546	0.0906351	0.16349	0.327492	0.461269	0.598524	0.683629	0.974447
6.3	219			1.32568	0.267446	1.5348	0	1.4756	9.91188	4.99067	3.56314	1.78981	-7.3	-0.00703561	0.0388935	0.0900874	0.194884	0.306227	0.454956	0.603445	0.649766	1.00309
6.32	213			1.3271	0.267361	1.5585	0	1.46687	10.0003	5.00022	3.6106	1.80686	-7.2	0.0312461	0.0309552	0.112861	0.152013	0.296196	0.417034	0.589841	0.688892	0.978847
6.34	209			1.32852	0.267386	1.5821	0	1.45824	9.90308	4.98827	3.58918	1.7993	-7.1	0.0140584	0.0457543	0.126555	0.156818	0.272121	0.45809	0.601595	0.66787	0.993574
6.36	235			1.32994	0.267342	1.6057	0	1.44972	9.64928	4.82178	3.51349	1.81161	-7	0.0363198	0.00857706	0.144389	0.179986	0.294149	0.442366	0.570049	0.692574	0.987288
6.38	231			1.33137	0.267264	1.6293	0	1.44129	9.50585	4.7073	3.45209	1.78478	-6.9	0.0503555	0.0030813	0.0433826	0.176439	0.312872	0.453475	0.644592	0.693561	1.06048
6.4	201			1.3328	0.267065	1.6529	0	1.43296	9.37274	4.65415	3.39916	1.76758	-6.8	0.0264867	0.0498581	0.0921079	0.222488	0.293323	0.470348	0.608555	0.696444	1.00767
6.42	201			1.33424	0.266929	1.6765	2.45321	1.42472	9.03173	4.53334	3.29557	1.68059	-6.7	0.0323596	0.0631755	0.0865585	0.162888	0.310959	0.464538	0.618774	0.698994	1.01109
6.44	194			1.33568	0.266773	1.7001	4.9711	1.41658	8.72017	4.38243	3.15963	1.63954	-6.6	0.0272859	0.0671536	0.0922875	0.159081	0.326091	0.484231	0.62779	0.718068	1.00228
6.46	179			1.33712	0.266621	1.7237	10.0712	1.40853	8.44039	4.19093	3.03993	1.60736	-6.5	0.0470509	0.0259803	0.104105	0.186586	0.299716	0.456788	0.671388	0.696893	1.0066
6.48	196			1.33856	0.266476	1.7474	25.501	1.40057	8.19399	4.10385	2.94768	1.5	-6.4	0.0135196	0.0224691	0.0984028	0.173449	0.297005	0.497324	0.652108	0.733145	1.04952
6.5	221			1.34001	0.266346	1.771	51.6435	1.3927	7.87372	3.91971	2.87481	1.47387	-6.3	-0.00518573	0.0492295	0.0751449	0.163382	0.340809	0.432273	0.684328	0.747477	1.06335
6.52	192			1.34146	0.266271	1.7946	99.3388	1.38492	7.57441	3.80643	2.77494	1.38191	-6.2	0.0242956	0.0517888	0.0738877	0.168591	0.359263	0.45607	0.615011	0.709348	1.02429
6.54	183			1.34291	0.266091	1.8182	169.35	1.37723	7.30055	3.6407	2.61177	1.32868	-6.1	0.0144176	-0.000151505	0.106916	0.155498	0.321295	0.477478	0.648085	0.720259	1.02572
6.56	194			1.34437	0.266028	1.8418	262.442	1.36962	7.16264	3.55184	2.61195	1.35065	-6	0.0440336	0.0244447	0.0564036	0.162215	0.345155	0.463398	0.68299	0.726922	0.991329
6.58	182			1.34583	0.265902	1.8654	363.112	1.3621	6.89163	3.46291	2.49962	1.31775	-5.9	0.0141212	0.0264832	0.0856156	0.170638	0.332458	0.501688	0.597967	0.746112	1.0567
6.6	195			1.34729	0.265688	1.889	449.612	1.35465	6.58168	3.31525	2.42441	1.23701	-5.8	0.0500143	0.0348436	0.102767	0.181585	0.275704	0.469055	0.655826	0.723842	0.988905
6.62	209			1.34876	0.26552	1.9126	501.95	1.34729	6.40211	3.21139	2.37172	1.22337	-5.7	0.04609	0.0370077	0.125576	0.178118	0.343063	0.453717	0.646073	0.751716	1.02015
6.64	208			1.35023	0.265433	1.9363	504.884	1.34001	6.24201	3.19765	2.33197	1.22548	-5.6	0.0132502	0.0353015	0.0903478	0.181971	0.315449	0.486395	0.644843	0.738578	1.04701
6.66	233			1.3517	0.265222	1.9599	456.65	1.3328	6.06337	3.0633	2.2884	1.2137	-5.5	-0.00283297	0.0549318	0.0698826	0.17784	0.372868	0.491074	0.659418	0.717367	1.06847
6.68	229			1.35317	0.265154	1.9835	369.917	1.32568	5.91493	3.02833	2.18913	1.17198	-5.4	0.0170577	0.0304434	0.14386	0.155857	0.334873	0.458495	0.661672	0.738632	1.07008
6.7	217			1.35465	0.264966	2.0071	269.571	1.31862	5.73709	2.98958	2.20593	1.18179	-5.3	0.0209909	0.0174942	0.106673	0.22538	0.317398	0.517547	0.687157	0.753377	1.04234
6.72	206			1.35613	0.2648	2.0307	175.768	1.31165	5.64182	2.96102	2.16779	1.16665	-5.2	0.033985	0.0546624	0.117126	0.19598	0.355985	0.497558	0.655323	0.77395	1.06461
6.74	222			1.35762	0.264599	2.0543	103.603	1.30474	5.43275	2.82266	2.1306	1.12641	-5.1	0.0378554	0.0563866	0.107042	0.203199	0.362855	0.517233	0.627682	0.782885	1.06344
6.76	221			1.35911	0.264592	2.0779	53.829	1.29791	5.39884	2.8051	2.04304	1.13421	-5	0.0282108	0.0165244	0.111765	0.171051	0.354288	0.478197	0.651803	0.771606	1.05024
6.78	209			1.3606	0.264616	2.1015	27.1864	1.29115	5.38248	2.79485	2.03975	1.09857	-4.9	0.0252564	-0.026409	0.12669	0.178217	0.382359	0.452128	0.635207	0.78848	1.07529
6.8	220			1.3621	0.264539	2.1252	12.2034	1.28446	5.20575	2.74238	1.98596	1.01297	-4.8	0.0467276	0.011316	0.0888574	0.196743	0.318036	0.476365	0.674504	0.795116	1.0752
6.82	230			1.36359	0.264426	2.1488	3.08071	1.27784	5.21904	2.77938	2.04336	1.07955	-4.7	0.0190872	0.0594039	0.107652	0.201709	0.35057	0.512976	0.643514	0.802318	1.11893
6.84	218			1.3651	0.264235	2.1724	4.61633	1.27129	5.15007	2.72037	1.96895	1.04227	-4.6	0.0327368	0.0394054	0.0723342	0.220962	0.414822	0.468947	0.693586	0.800774	1.11678
6.86	196			1.3666	0.264108	2.196	7.69949	1.2648	5.24296	2.76879	2.00326	1.04495	-4.5	0.00284239	0.0470204	0.109655	0.195881	0.383338	0.56902	0.720149	0.816848	1.08804
6.88	190			1.36811	0.263917	2.2196	18.6079	1.25838	5.35274	2.82661	1.99934	1.02753	-4.4	0.0611046	0.0469396	0.112609	0.202346	0.370183	0.505891	0.687471	0.813813	1.07224
6.9	211			1.36962	0.26372	2.2432	45.392	1.25203	5.38175	2.79443	2.04986	1.09734	-4.3	0.0459912	0.0824735	0.113292	0.187709	0.351459	0.514215	0.729911	0.805811	1.08598
6.92	205			1.37114	0.263657	2.2668	99.5017	1.24574	5.51382	2.85355	2.05002	1.07022	-4.2	0.039364	0.0130671	0.128567	0.171329	0.361364	0.499389	0.685334	0.817943	1.14848
6.94	172			1.37265	0.263462	2.2905	188.051	1.23951	5.45926	2.8225	2.07165	1.08525	-4.1	0.0195362	0.0278122	0.119551	0.195746	0.341806	0.48213	0.734544	0.819865	1.15306
6.96	185			1.37418	0.26349	2.3141	321.527	1.23334	5.53119	2.86357	2.06734	1.10119	-4	0.0361851	0.0482148	0.126115	0.150882	0.383688	0.492502	0.705647	0.863696	1.10555
6.98	201			1.3757	0.26328	2.3377	497.938	1.22723	5.5462	2.82321	2.0524	1.08243	-3.9	0.013762	0.0450628	0.127552	0.193492	0.359972	0.502227	0.692123	0.847308	1.1501
7	179			1.37723	0.263076	2.3613	693.732	1.22119	5.61903	2.78145	2.0388	1.13134	-3.8	0.00376733	0.0432219	0.138499	0.183749	0.39662	0.530846	0.707766	0.840779	1.1439
7.02	173			1.37876	0.263018	2.3849	874.76	1.2152	5.5994	2.88041	2.08495	1.09457	-3.7	0.0229665	0.0200266	0.113893	0.219381	0.344221	0.480909	0.690641	0.883632	1.1413
7.04	186			1.3803	0.262995	2.4085	1007.5	1.20928	5.73843	2.95831	2.1723	1.14536	-3.6	0.00324649	0.0424317	0.104213	0.179501	0.378938	0.539898	0.750978	0.838337	1.12738
7.06	193			1.38184	0.262923	2.4321	1072.36	1.2034	5.66177	2.86088	2.1563	1.12515	-3.5	0.0194194	0.0243819	0.135194	0.202032	0.382045	0.495537	0.74497	0.842207	1.14363
7.08	211			1.38338	0.262709	2.4557	1086.58	1.19759	5.65396	2.91202	2.11796	1.0779	-3.4	0.00639847	0.0733678	0.0801108	0.167809	0.336804	0.516883	0.749568	0.874921	1.14138
7.1	226			1.38492	0.262605	2.4794	1107.35	1.19183	5.74683	2.9335	2.1561	1.13173	-3.3	-0.00310237	0.0104539	0.105138	0.206585	0.411634	0.55036	0.784275	0.880848	1.1324
7.12	233			1.38647	0.26249	2.503	1191.83	1.18613	5.83974	2.88275	2.12721	1.11895	-3.2	0.0427135	0.0478107	0.123673	0.202185	0.366941	0.507885	0.735703	0.894677	1.14938
7.14	228			1.38803	0.262399	2.5266	1390.03	1.18048	5.83132	2.90751	2.18692	1.12559	-3.1	0.0270524	0.0461224	0.0926287	0.195144	0.387155	0.572792	0.729399	0.87088	1.16967
7.16	211			1.38958	0.262139	2.5502	1689.92	1.17489	5.84373	2.89574	2.13841	1.16172	-3	-0.00210559	0.0643878	0.119757	0.255149	0.403364	0.540455	0.712768	0.89369	1.20613
7.18	224			1.39114	0.262005	2.5738	2028.85	1.16935	5.78342	2.83267	2.14404	1.10583	-2.9	0.0111848	0.0309642	0.0926287	0.220127	0.400634	0.571256	0.758629	0.898629	1.17389
7.2	236			1.3927	0.26207	2.5974	2306.75	1.16386	5.92437	2.92147	2.11987	1.21464	-2.8	0.029495	0.05979	0.107338	0.184306	0.365342	0.533307	0.735406	0.908507	1.18108
7.22	207			1.39427	0.262004	2.621	2443.9	1.15842	5.87189	2.81546	2.09949	1.05429	-2.7	0.0104933	0.0774806	0.114477	0.252185	0.392552	0.540428	0.736259	0.928622	1.25453
7.24	181			1.39584	0.261921	2.6446	2435.32	1.15303	5.76095	2.84811	2.09815	1.10714	-2.6	0.0254989	0.0800758	0.136038	0.182105	0.405456	0.609116	0.715992	0.921977	1.21619
7.26	201			1.39741	0.2616	2.6683	2360.56	1.14769	5.79215	2.92472	2.16303	1.13856	-2.5	0.0244572	0.0363342	0.133146	0.216445	0.375858	0.593437	0.763738	0.922605	1.20721
7.28	198			1.39899	0.261505	2.6919	2393.6	1.1424	5.89613	2.87114	2.08395	1.11529	-2.4	0.0260287	0.0390282	0.0932483	0.228945	0.37628	0.556377	0.744234	0.965889	1.25777
7.3	205			1.40057	0.261369	2.7155	2746.09	1.13716	5.84656	2.84848	2.10367	1.07176	-2.3	0.034883	0.0446767	0.164181	0.231442	0.353354	0.551788	0.754022	0.982861	1.22912
7.32	230			1.40216	0.261242	2.7391	3647.57	1.13197	5.87716	2.84607	2.19921	1.09526	-2.2	0.02769	0.0362534	0.0907788	0.199293	0.453562	0.593213	0.741342	0.984388	1.27959
7.34	229			1.40375	0.261116	2.7627	5267.12	1.12682	5.74615	2.89092	2.15706	1.10351	-2.1	0.0283994	0.0272555	0.184063	0.241131	0.428768	0.600001	0.802595	1.02309	1.27276
7.36	241			1.40534	0.260945	2.7863	7661.07	1.12173	5.83184	2.90018	2.1526	1.15338	-2	0.0345058	0.0379955	0.15178	0.215143	0.413242	0.586495	0.83151	1.00756	1.31524
7.38	243			1.40693	0.260789	2.8099	10678.6	1.11667	5.89201	2.89195	2.08865	1.05228	-1.9	0.00722463	0.0537465	0.121957	0.207627	0.417328	0.637861	0.831331	1.04267	1.43467
7.4	237			1.40853	0.26087	2.8335	13959.8	1.11167	6.04391	3.04886	2.18482	1.08592	-1.8	0.0744938	-0.00728162	0.117791	0.194184	0.436715	0.628495	0.871381	1.05317	1.41132
7.42	239			1.41013	0.260743	2.8572	16970.2	1.1067	6.14011	3.02651	2.1129	1.17029	-1.7	0.0435756	0.0847185	0.158443	0.242658	0.427358	0.64905	0.894101	1.07042	1.4195
7.44	279			1.41174	0.260519	2.8808	19190.7	1.10178	6.03291	3.02248	2.14268	1.07687	-1.6	0.0288933	0.0186436	0.0846457	0.278631	0.498399	0.675685	0.861952	1.10894	1.48361
7.46	305			1.41335	0.260467	2.9044	20291.4	1.09691	5.92225	3.08778	2.18977	1.14705	-1.5	0.0260826	0.0996609	0.113911	0.292595	0.529129	0.67414	0.924545	1.16569	1.53947
7.48	355			1.41496	0.260269	2.928	20276.5	1.09208	5.93831	3.00514	2.15847	1.20018	-1.4	0.0695907	0.0352207	0.093841	0.270828	0.501937	0.746025	0.969624	1.18599	1.60655
7.5	421			1.41658	0.260022	2.9516	19397.6	1.08729	5.901	3.00038	2.20979	1.16156	-1.3	0.0348111	0.090645	0.137331	0.28859	0.543012	0.750794	1.07765	1.2343	1.71224
7.52	472			1.4182	0.259804	2.9752	18058	1.08254	5.92872	3.07213	2.25489	1.2035	-1.2	0.0305636	0.0601133	0.149706	0.3136	0.544412	0.841976	1.12731	1.30515	1.80204
7.54	543			1.41982	0.259687	2.9988	16640.4	1.07783	6.00055	3.0509	2.21713	1.17288	-1.1	0.0347483	0.111937	0.169201	0.316303	0.595536	0.855177	1.15066	1.34781	1.88008
7.56	652			1.42145	0.259565	3.0224	15499	1.07317	5.7782	3.01935	2.23591	1.18507	-1	0.0520527	0.0787558	0.205929	0.392049	0.620419	0.928631	1.28788	1.42441	1.97212
7.58	835			1.42308	0.259666	3.0461	14969.1	1.06854	5.79306	3.10231	2.30744	1.18383	-0.9	0.047437	0.0766993	0.192199	0.379172	0.678035	0.935725	1.31275	1.49005	2.16421
7.6	1082			1.42472	0.25949	3.0697	15336	1.06395	5.92173	3.04446	2.15332	1.17973	-0.8	0.0312371	0.0783427	0.209405	0.383024	0.759457	1.11748	1.47942	1.57797	2.2893
7.62	1388			1.42636	0.259398	3.0933	16734.1	1.05941	5.824	3.06289	2.32284	1.17769	-0.7	0.0363288	0.145109	0.226916	0.470911	0.873592	1.21698	1.61744	1.68842	2.59857
7.64	1785			1.428	0.259039	3.1169	18995.5	1.0549	5.79152	3.08231	2.23191	1.17592	-0.6	0.051487	0.157016	0.275462	0.521029	0.938608	1.35662	1.87714	1.86425	2.82765
7.66	2195			1.42965	0.258787	3.1405	21594	1.05043	5.82867	3.12237	2.28179	1.18836	-0.5	0.0682527	0.10495	0.268735	0.551192	1.05086	1.51709	2.0474	2.02301	3.18559
7.68	2629			1.4313	0.258629	3.1641	23791.8	1.046	5.8202	3.1085	2.32251	1.14008	-0.4	0.0735778	0.145585	0.364121	0.68169	1.2134	1.75865	2.36063	2.25766	3.69126
7.7	3062			1.43296	0.258622	3.1877	24904.7	1.0416	5.86369	3.05771	2.25532	1.24803	-0.3	0.0830607	0.210061	0.395192	0.757086	1.39461	2.03829	2.72378	2.54233	4.30692
7.72	3284			1.43461	0.258625	3.2114	24626.2	1.03724	5.88317	3.05653	2.27327	1.04619	-0.2	0.0803757	0.26131	0.476138	0.958193	1.69832	2.43395	3.30065	2.85923	5.11746
7.74	3237			1.43628	0.258641	3.235	23159.8	1.03292	5.99968	3.1522	2.26478	1.10711	-0.1	0.129667	0.263663	0.536286	1.06577	1.99492	2.90944	3.86065	3.41348	5.98771
7.76	2675			1.43794	0.258662	3.2586	21178.2	1.02864	5.97808	3.10723	2.29243	1.10469	0	0.156759	0.331022	0.690481	1.28102	2.44428	3.58563	4.77813	4.09748	7.36497
7.78	1921			1.43961	0.258575	3.2822	19575.4	1.02439	5.92055	3.1046	2.29158	1.1028	0.1	0.213621	0.437417	0.84843	1.60332	3.01981	4.45975	5.84657	4.99126	9.05947
7.8	1327			1.44129	0.258259	3.3058	19102.2	1.02017	5.98829	3.09576	2.25614	1.05683	0.2	0.21072	0.413763	0.952239	1.78947	3.41466	4.98454	6.68638	6.06886	10.4119
7.82	891			1.44297	0.257837	3.3294	20122.5	1.01599	5.95096	3.05615	2.22576	1.12314	0.3	0.213091	0.439635	1.06646	2.02502	3.76632	5.5351	7.31696	7.08773	11.7616
7.84	615			1.44465	0.257528	3.353	22507.6	1.01184	6.14925	3.10191	2.26345	1.0803	0.4	0.253743	0.51786	1.08775	2.12074	3.91916	5.81501	7.78203	8.13777	12.5123
7.86	435			1.44633	0.257716	3.3766	25705.5	1.00773	6.05806	3.10474	2.31879	1.11733	0.5	0.251929	0.519216	1.11136	2.24808	4.06024	5.97584	7.91628	8.78379	12.9299
7.88	346			1.44802	0.258037	3.4003	29004.3	1.00365	5.99917	3.09835	2.30084	1.05911	0.6	0.269404	0.522816	1.09951	2.17669	4.16279	5.9709	7.89886	9.01529	13.1068
7.9	281			1.44972	0.257868	3.4239	31902.5	0.999602	5.93955	3.07882	2.3132	1.12533	0.7	0.222771	0.504677	1.11451	2.17938	4.07873	6.02173	7.96424	9.15718	13.017
7.92	222			1.45141	0.257633	3.4475	34375.8	0.995588	6.1488	3.09725	2.3092	1.08516	0.8	0.272646	0.523436	1.12708	2.21054	4.05673	6.05289	7.96576	9.13652	13.0511
7.94	224			1.45311	0.257453	3.4711	36975.6	0.991606	6.16097	3.05302	2.28084	1.10478	0.9	0.248804	0.51116	1.11541	2.22383	4.09364	5.97871	7.89949	9.1922	13.1193
7.96	235			1.45482	0.257242	3.4947	40595.2	0.987655	6.47948	3.09808	2.24539	1.09018	1	0.275996	0.527971	1.15743	2.16753	4.05296	6.03654	7.83151	9.24069	13.1256
7.98	232			1.45653	0.257211	3.5183	46051.5	0.983736	6.29366	3.1218	2.27721	1.07927	1.1	0.228276	0.502055	1.13507	2.16726	4.03087	6.05846	7.88827	9.22093	13.1014
8	252			1.45824	0.258118	3.5419	53600	0.979847	6.21869	3.19005	2.42953	1.17292	1.2	0.216521	0.523867	1.08335	2.17768	4.0218	6.06079	7.89895	9.29098	13.2361
8.02	240			1.45996	0.258396	3.5655	62752	0.97599	6.4573	3.18445	2.29203	1.05417	1.3	0.240471	0.504695	1.12762	2.14337	4.03868	5.98805	7.81526	9.27302	13.2424
8.04	228			1.46168	0.258534	3.5892	72409.7	0.972162	6.3403	3.20261	2.38074	1.12082	1.4	0.268273	0.503249	1.09592	2.16852	4.05628	5.96201	7.93792	9.22542	13.0915
8.06	220			1.46341	0.258471	3.6128	81285.7	0.968365	6.51898	3.25808	2.34772	1.13538	1.5	0.242985	0.501318	1.10023	2.19231	4.03159	6.00889	7.92751	9.20746	13.1885
8.08	215			1.46514	0.257598	3.6364	88388.6	0.964597	6.39605	3.32035	2.36426	1.11591	1.6	0.266881	0.539519	1.07356	2.16744	4.06257	5.98572	7.96909	9.20118	13.0143
8.1	217			1.46687	0.257906	3.66	93384	0.960858	6.43405	3.22709	2.33738	1.0863	1.7	0.247224	0.543713	1.06925	2.24637	4.05269	6.0334	7.81472	9.29098	13.0412
8.12	196			1.46861	0.257636	3.6836	96735.7	0.957148	6.51805	3.25021	2.3358	1.21661	1.8	0.251992	0.472376	1.10759	2.19393	4.09014	6.01984	7.81885	9.18412	13.0726
8.14	213			1.47035	0.257713	3.7072	99588.2	0.953467	6.59129	3.34629	2.39859	1.16339	1.9	0.247475	0.509993	1.11325	2.21476	4.09553	5.9868	7.85504	9.14281	12.9783
8.16	222			1.4721	0.257415	3.7308	103366	0.949814	6.62072	3.36369	2.56208	1.15229	2	0.243309	0.50518	1.17916	2.17346	4.12597	5.94863	7.91278	9.16795	13.0475
8.18	228			1.47385	0.256955	3.7544	109113	0.946189	6.5656	3.36439	2.43746	1.19475	2.1	0.294252	0.503932	1.09879	2.18145	4.11636	6.00664	7.8061	9.28918	13.008
8.2	237			1.4756	0.256889	3.7781	116873	0.942591	6.82731	3.56099	2.68522	1.37154	2.2	0.235846	0.537867	1.10131	2.21701	4.09966	5.99856	7.88018	9.24518	12.9334
8.22	209			1.47736	0.256955	3.8017	125520	0.93902	6.82753	3.535	2.5641	1.32456	2.3	0.263819	0.504416	1.10634	2.16403	4.08134	6.01293	7.79927	9.17873	12.9397
8.24	181			1.47913	0.257107	3.8253	133283	0.935477	6.77876	3.41902	2.48184	1.17157	2.4	0.260263	0.510128	1.11433	2.16753	4.08807	5.95213	7.77512	9.11407	12.9837
8.26	185			1.48089	0.257367	3.8489	138647	0.93196	6.80592	3.52833	2.57164	1.19204	2.5	0.273113	0.494727	1.13211	2.1889	4.14213	5.92052	7.87022	9.17154	12.9595
8.28	205			1.48266	0.257111	3.8725	141070	0.92847	6.82066	3.57293	2.56448	1.29806	2.6	0.231697	0.470454	1.10481	2.20354	4.08331	5.95016	7.895	9.09881	13.0313
8.3	225			1.48444	0.257299	3.8961	141068	0.925005	7.11755	3.68739	2.61875	1.23241	2.7	0.26451	0.519099	1.11002	2.18764	4.06913	6.00493	7.81759	9.13383	12.9703
8.32	231			1.48622	0.257131	3.9197	139796	0.921567	6.91481	3.7691	2.6549	1.35677	2.8	0.279229	0.489752	1.12995	2.18253	4.05215	5.97449	7.85576	9.13832	13.0143
8.34	220			1.488	0.256989	3.9434	138476	0.918153	7.13679	3.55392	2.68833	1.27285	2.9	0.2565	0.509185	1.15815	2.16008	3.99019	5.96919	7.9188	9.12485	13.0502
8.36	201			1.48979	0.256632	3.967	138235	0.914765	7.13523	3.69212	2.81647	1.31252	3	0.239178	0.531904	1.08209	2.19097	3.98391	5.99919	7.85396	9.12126	12.9676
8.38	196			1.49158	0.256537	3.9906	140110	0.911402	6.89097	3.79764	2.75595	1.3542	3.1	0.290184	0.538118	1.11119	2.16798	4.0192	5.9991	7.91404	9.10958	12.9963
8.4	196			1.49338	0.256557	4.0142	144875	0.908064	7.02466	3.51428	2.71429	1.302	3.2	0.272898	0.508969	1.11262	2.12676	3.96352	6.00161	7.84804	9.14909	13.0592
8.42	206			1.49518	0.256615	4.0378	152503	0.90475	7.36359	3.85798	2.70626	1.38374	3.3	0.271847	0.491979	1.09691	2.20453	4.03877	5.94037	7.90084	9.10419	12.9424
8.44	224			1.49699	0.25677	4.0614	161686	0.90146	6.83758	4.06478	2.69033	1.39458	3.4	0.265884	0.518551	1.09323	2.16933	3.95167	5.9621	7.92266	9.1446	12.9631
8.46	225			1.4988	0.256832	4.085	170110	0.898193	7.44771	3.86049	2.70219	1.49959	3.5	0.244593	0.481562	1.09538	2.15981	3.98956	6.01598	7.88009	9.18681	12.9604
8.48	223			1.50061	0.256804	4.1086	175535	0.894951	7.21757	3.8202	2.89145	1.5781	3.6	0.265346	0.507371	1.12663	2.20569	3.98624	5.94827	7.84839	9.13652	12.9891
8.5	218			1.50243	0.256922	4.1323	177063	0.891732	6.96771	3.82631	2.77039	1.44972	3.7	0.254165	0.53379	1.09116	2.17633	3.98175	6.0589	7.83088	9.13383	12.9505
8.52	208			1.50426	0.256741	4.1559	175478	0.888535	7.39987	3.78489	2.48926	1.02686	3.8	0.250573	0.50113	1.10759	2.22033	4.00285	6.01903	7.84067	9.13922	12.981
8.54	221			1.50608	0.256783	4.1795	172655	0.885362	7.31184	3.91404	2.84257	1.33436	3.9	0.254543	0.503824	1.09466	2.21027	3.98507	6.03268	7.82065	9.14999	12.9002
8.56	231			1.50792	0.256504	4.2031	170483	0.882211	7.23791	3.77891	2.83848	1.29132	4	0.246811	0.512956	1.09825	2.16026	4.03868	5.9322	7.79586	9.18322	12.902
8.58	229			1.50975	0.256384	4.2267	170306	0.879083	7.28264	3.79828	2.78487	1.27599	4.1	0.257084	0.490587	1.06072	2.20049	4.01309	5.95896	7.87282	9.1482	12.911
8.6	230			1.51159	0.256451	4.2503	173090	0.875977	7.3889	3.86583	2.85448	1.34893	4.2	0.278133	0.50694	1.11756	2.20534	4.00734	5.96884	7.73174	9.13832	12.9092
8.62	221			1.51344	0.25671	4.2739	179689	0.872892	7.23225	3.86534	2.89192	1.21148	4.3	0.23766	0.48757	1.13381	2.19447	4.00465	5.93229	7.75653	9.11587	12.8517
8.64	203			1.51529	0.256576	4.2975	190427	0.869829	7.27709	3.845	2.84868	1.18878	4.4	0.236888	0.504731	1.13759	2.21423	4.0421	5.95546	7.85306	9.1024	12.9559
8.66	188			1.51714	0.256517	4.3212	204161	0.866788	7.34745	3.90859	2.89468	1.40591	4.5	0.259392	0.501579	1.06862	2.18782	4.072	6.022	7.83025	9.15358	12.9846
8.68	183			1.519	0.256355	4.3448	217807	0.863768	7.3485	3.9635	2.95505	1.44441	4.6	0.264439	0.509086	1.16309	2.21396	4.01938	5.92016	7.78131	9.06827	12.8832
8.7	176			1.52087	0.256509	4.3684	227305	0.860769	7.27211	3.92446	2.88089	1.2774	4.7	0.237786	0.506482	1.08451	2.18971	4.02925	5.93992	7.82343	9.1033	12.9613
8.72	178			1.52274	0.256681	4.392	229587	0.85779	7.25247	3.95087	2.87297	1.25386	4.8	0.24145	0.504677	1.14351	2.20174	4.09409	6.01517	7.77808	9.1033	12.9649
8.74	188			1.52461	0.256825	4.4156	224474	0.854832	7.39638	3.86335	2.88181	1.34868	4.9	0.243973	0.509975	1.09385	2.16663	4.06347	5.99164	7.78167	9.06109	12.9119
8.76	203			1.52649	0.257099	4.4392	215312	0.851895	7.33882	4.11894	3.03408	1.47768	5	0.257344	0.496281	1.08191	2.15918	3.98902	5.97764	7.7603	9.04493	12.9685
8.78	189			1.52837	0.2569	4.4628	207844	0.848977	7.36129	3.86917	2.90281	1.31273	5.1	0.244665	0.491036	1.09933	2.21135	3.98373	5.92789	7.83412	9.0997	12.9146
8.8	170			1.53026	0.256852	4.4864	207731	0.84608	7.44245	3.8766	3.03736	1.30134	5.2	0.260532	0.49585	1.10696	2.19025	3.98435	5.9427	7.82585	9.08983	12.8445
8.82	201			1.53215	0.256779	4.5101	218024	0.843202	7.36309	3.97546	2.86482	1.44286	5.3	0.24541	0.498588	1.09089	2.21243	4.03877	5.9392	7.80969	9.10599	12.9119
8.84	224			1.53404	0.256743	4.5337	238054	0.840344	7.35783	4.12385	3.04227	1.3963	5.4	0.228662	0.506895	1.06063	2.21467	4.01336	5.93929	7.72375	9.04762	12.9083
8.86	202			1.53594	0.256603	4.5573	264086	0.837505	7.29821	4.00395	2.83412	1.34088	5.5	0.254192	0.503554	1.1049	2.17013	4.03159	5.91783	7.75392	9.03235	12.8975
8.88	179			1.53785	0.256725	4.5809	291177	0.834685	7.47296	3.97808	2.78944	1.28866	5.6	0.261188	0.464339	1.13956	2.14768	4.09616	5.92411	7.85621	9.02248	12.92
8.9	183			1.53976	0.256774	4.6045	315179	0.831884	7.51107	4.30355	3.08066	1.68655	5.7	0.233808	0.539331	1.0758	2.14077	4.00483	5.95959	7.84346	9.01529	12.8841
8.92	199			1.54168	0.256938	4.6281	333905	0.829102	7.59242	4.28052	2.99193	1.39818	5.8	0.250439	0.456912	1.0785	2.14526	4.01991	6.01876	7.85486	9.03146	12.8921
8.94	207			1.5436	0.25674	4.6517	347037	0.826338	7.27395	4.19467	2.93882	1.58547	5.9	0.268938	0.512507	1.11882	2.14894	4.03725	6.0017	7.8307	9.12036	12.823
8.96	204			1.54552	0.256845	4.6754	355208	0.823593	6.89718	3.71484	2.5222	1.21525	6	0.231662	0.496469	1.11002	2.1458	4.06095	6.02272	7.81562	9.05391	12.8086
8.98	212			1.54745	0.256802	4.699	358956	0.820866	7.22927	3.9879	3.15467	1.48639	6.1	0.23713	0.503339	1.0882	2.21764	4.07882	6.02433	7.85423	9.0117	12.8634
9	218			1.54938	0.256929	4.7226	358399	0.818156	7.07014	3.73101	2.4009	1.1505	6.2	0.267824	0.497825	1.03944	2.13493	4.07793	5.97746	7.7462	9.0566	12.8401
9.02	218			1.55132	0.256894	4.7462	353443	0.815465	7.32009	4.25178	3.06332	1.56277	6.3	0.266333	0.448022	1.10247	2.16636	4.05637	5.95734	7.82379	9.00092	12.8149
9.04	215			1.55327	0.256803	4.7698	344269	0.812791	7.18894	3.91715	2.8885	1.22759	6.4	0.241252	0.482739	1.09538	2.16169	4.04228	5.93462	7.81687	9.0126	12.832
9.06	200			1.55522	0.256908	4.7934	331564	0.810135	7.70897	4.38974	3.19375	1.73919	6.5	0.271156	0.480979	1.1234	2.17534	4.03931	5.93103	7.86106	9.03415	12.8867
9.08	189			1.55717	0.256938	4.817	316250	0.807496	7.11604	3.79524	2.82476	1.26179	6.6	0.261637	0.479793	1.11675	2.16475	3.99989	5.95761	7.78643	9.04133	12.9801
9.1	193			1.55913	0.256888	4.8406	298977	0.804875	7.60469	4.34026	2.93541	1.52411	6.7	0.241342	0.510747	1.09206	2.18064	4.06095	5.87535	7.76793	9.05391	12.8778
9.12	199			1.56109	0.256726	4.8643	280386	0.80227	7.60598	4.17238	3.44704	1.76171	6.8	0.217976	0.463324	1.1225	2.15181	3.99711	5.87499	7.7955	9.07007	12.8257
9.14	200			1.56306	0.256866	4.8879	262034	0.799682	6.94384	4.0308	2.9414	1.15967	6.9	0.257497	0.453931	1.08191	2.16133	3.97708	5.9278	7.79622	9.0126	12.9191
9.16	194			1.56503	0.256887	4.9115	247221	0.797111	7.44942	4.02355	2.93558	1.31919	7	0.243452	0.518749	1.07446	2.16816	4.0588	5.91181	7.82612	9.09342	12.8733
9.18	189			1.56701	0.257055	4.9351	240455	0.794556	7.19071	4.03468	2.93874	1.42305	7.1	0.263226	0.497053	1.07203	2.18827	4.00995	5.87921	7.8809	9.06827	12.9891
9.2	201			1.569	0.256932	4.9587	245848	0.792017	7.47292	4.11597	3.10543	1.24318	7.2	0.274317	0.517788	1.10966	2.18046	4.02737	5.88819	7.73776	9.04762	12.8284
9.22	188			1.57098	0.256929	4.9823	265185	0.789495	7.44354	3.97057	2.87906	1.39121	7.3	0.230512	0.491539	1.09484	2.09973	3.98561	5.92645	7.65757	9.03146	12.9011
9.24	174			1.57298	0.257037	5.0059	296854	0.786989	7.24524	4.11315	3.02443	1.64655	7.4	0.227773	0.509185	1.07733	2.10216	4.00043	5.96839	7.76425	8.99913	12.8661
9.26	190			1.57498	0.257148	5.0295	335970	0.784498	7.10508	4.01651	3.19403	1.3622	7.5	0.256617	0.48933	1.09242	2.15918	3.99127	5.94351	7.74378	9.01619	12.8832
9.28	195			1.57698	0.257059	5.0532	375776	0.782023	7.53385	4.10658	2.9654	1.78063	7.6	0.252504	0.498265	1.09619	2.14562	4.00456	5.93884	7.71783	9.00811	12.8275
9.3	187			1.57899	0.257156	5.0768	409627	0.779564	7.53917	3.51823	2.95462	1.27944	7.7	0.240552	0.507389	1.12591	2.12739	4.05296	5.91702	7.7365	9.00362	12.8239
9.32	190			1.581	0.257039	5.1004	432870	0.77712	7.44487	3.92384	3.14355	1.669	7.8	0.259149	0.47973	1.07015	2.16394	4.03356	5.87015	7.70876	8.99823	12.7458
9.34	190			1.58302	0.257046	5.124	443860	0.774692	7.54332	4.03209	2.71611	1.15337	7.9	0.260389	0.489393	1.07688	2.17947	3.98004	5.8644	7.8061	8.94525	12.7853
9.36	194			1.58505	0.256911	5.1476	444019	0.772279	7.74567	3.28606	3.20285	1.3773	8	0.243856	0.527136	1.06242	2.15487	3.9998	5.90526	7.76443	9.0548	12.9424
9.38	211			1.58708	0.256906	5.1712	437217	0.76988	8.28081	4.09929	2.85953	1.27253	8.1	0.223732	0.490964	1.10723	2.16331	3.9734	5.90373	7.75222	8.965	12.9209
9.4	207			1.58911	0.256778	5.1948	428808	0.767497	7.47462	4.42428	3.42819	1.60919	8.2	0.291971	0.51521	1.12762	2.20273	4.02108	5.90391	7.75033	9.02966	12.7646
9.42	198			1.59115	0.256872	5.2184	424280	0.765128	7.99422	4.50658	3.28737	1.7228	8.3	0.264744	0.495589	1.11963	2.19133	3.99782	5.93678	7.66763	9.06648	12.8176
9.44	192			1.5932	0.257059	5.2421	427605	0.762774	7.29625	3.9436	2.74031	1.09566	8.4	0.254893	0.498202	1.06952	2.15056	3.99989	5.96174	7.62632	8.99554	12.8221
9.46	196			1.59525	0.257199	5.2657	439447	0.760434	7.92439	3.78584	2.78822	1.66415	8.5	0.252486	0.536125	1.11774	2.09344	3.99881	5.8961	7.73561	8.98745	12.8032
9.48	199			1.5973	0.257226	5.2893	456184	0.758108	8.60622	4.71304	3.34265	1.28307	8.6	0.262391	0.489393	1.05506	2.12811	3.91575	5.89592	7.60082	9.00272	12.8284
9.5	197			1.59936	0.257137	5.3129	470818	0.755797	7.37302	3.84875	2.49433	0.985028	8.7	0.243767	0.517617	1.05901	2.15199	4.00977	5.8793	7.6547	8.93806	12.7018
9.52	190			1.60143	0.257019	5.3365	475630	0.7535	7.05276	4.1603	2.46643	0.597367	8.8	0.247511	0.492671	1.07967	2.18953	4.02593	5.89601	7.70256	9.03235	12.7646
9.54	196			1.6035	0.257061	5.3601	465473	0.748043	7.72238	4.12228	3.08538	1.58503	8.9	0.24198	0.53185	1.07383	2.14759	3.9795	5.87284	7.75303	9.0548	12.7458
9.56	209			1.60558	0.257046	5.3837	440194	0.701079	8.4664	4.3761	3.24654	1.61349	9	0.231518	0.525151	1.09655	2.11778	4.00151	5.94656	7.72205	9.02517	12.8041
9.58	205			1.60766	0.256977	5.4074	405220	0.651344	9.36193	4.79353	3.60643	1.82514	9.1	0.255791	0.481688	1.0864	2.12981	4.05512	5.94531	7.68379	8.94166	12.8113
9.6	199			1.60975	0.257016	5.431	369639	0.602287	10.3099	5.28487	3.95062	1.98654	9.2	0.255081	0.519269	1.10876	2.11473	4.06634	5.87966	7.83807	8.98566	12.5967
9.62	206			1.61184	0.257148	5.4546	342481	0.553351	10.3682	5.50011	4.09959	2.06099	9.3	0.242635	0.482595	1.08254	2.10799	4.02405	5.86628	7.73749	8.98745	12.7009
9.64	209			1.61394	0.257175	5.4782	328768	0.497794	10.0095	5.47235	4.09455	2.04598	9.4	0.251418	0.498687	1.06664	2.18459	4.04075	5.8846	7.77386	8.94615	12.7386
9.66	205			1.61605	0.257208	5.5018	327982	0.43737	9.87122	5.67137	4.32446	2.31971	9.5	0.24488	0.541109	1.10966	2.12541	3.94727	5.92708	7.67041	9.04313	12.7116
9.68	193			1.61816	0.257188	5.5254	335801	0.390027	9.56986	5.57409	4.2744	2.32046	9.6	0.228231	0.517743	1.09314	2.18019	4.00375	5.92061	7.62964	8.99374	12.6991
9.7	171			1.62027	0.257242	5.549	347780	0.354347	9.70599	5.68939	4.38898	2.39168	9.7	0.224334	0.53194	1.11648	2.14418	3.9875	5.9022	7.70076	8.93079	12.7054
9.72	177			1.62239	0.257386	5.5726	362749	0.293305	9.60546	5.7344	4.33352	2.33407	9.8	0.269413	0.489932	1.09323	2.14239	3.99163	5.92079	7.65981	8.99105	12.6506
9.74	190			1.62452	0.257223	5.5963	383840	0.236277	9.11947	5.49235	4.23109	2.28407	9.9	0.248652	0.499289	1.11136	2.12721	3.97789	5.92555	7.69035	8.94794	12.6416
9.76	186			1.62665	0.257336	5.6199	416541	0.198258	8.04461	4.84855	3.753	2.04116	11.9	0.261251	0.479865	1.0662	2.10377	3.97115	5.9533	7.64482	8.88517	12.6676
9.78	197			1.62879	0.257294	5.6435	464965	0.171321	6.09292	3.77906	2.8917	1.66466	13.9	0.205045	0.508826	1.06808	2.16214	3.96137	5.83746	7.66386	8.89693	12.6084
9.8	196			1.63093	0.257286	5.6671	528192	0.145329	5.0798	3.08236	2.4186	1.30897	15.9	0.247089	0.506859	1.13283	2.11122	3.95481	5.7887	7.68146	8.84243	12.5267
9.82	181			1.63308	0.257214	5.6907	599435						17.9	0.225627	0.5043	1.07518	2.12802	3.99217	5.83979	7.58151	8.8356	12.3632
9.84	175			1.63523	0.257206	5.7143	668357						19.9	0.260433	0.511493	1.11011	2.15765	3.93667	5.83081	7.63521	8.9025	12.3255
9.86	169			1.63739	0.257316	5.7379	724896						21.9	0.237319	0.51328	1.07509	2.14212	3.93191	5.75511	7.54469	8.85212	12.3569
9.88	180			1.63956	0.257328	5.7615	762377						23.9	0.252791	0.513154	1.07455	2.107	3.91108	5.73473	7.49261	8.74401	12.3282
9.9	179			1.64173	0.257458	5.7852	778813						25.9	0.258135	0.461447	1.10212	2.11203	3.89249	5.7385	7.52619	8.64109	12.1845
9.92	162			1.64391	0.257323	5.8088	776460						27.9	0.237957	0.517617	1.07446	2.13089	3.88629	5.71731	7.57199	8.62215	12.1863
9.94	171			1.64609	0.257297	5.8324	760402						29.9	0.240857	0.506123	1.06368	2.08177	3.93685	5.71695	7.55708	8.65196	12.0651
9.96	176			1.64828	0.257242	5.856	736640						31.9	0.241962	0.516162	1.08326	2.10458	4.01067	5.73473	7.49539	8.60284	12.0929
9.98	197			1.65048	0.257302	5.8796	710671						33.9	0.258988	0.470095	1.07455	2.14562	3.90901	5.73042	7.57415	8.68447	12.1755
10	202			1.65268	0.257433	5.9032	686994						35.9	0.250618	0.488989	1.11056	2.14337	3.91718	5.8124	7.57073	8.66229	12.0534
10.02	185			1.65488	0.257383	5.9268	669304						37.9	0.287427	0.500923	1.06206	2.09129	3.92796	5.81941	7.48021	8.61873	12.0471
10.04	184			1.65709	0.257384	5.9504	660901						39.9	0.213001	0.515246	1.06871	2.14759	3.86276	5.71039	7.49719	8.59108	12.0381
10.06	195			1.65931	0.257382	5.9741	664620						41.9	0.257075	0.472888	1.07751	2.09183	3.81508	5.66944	7.39769	8.54142	11.8936
10.08	198			1.66154	0.257456	5.9977	681970						43.9	0.253196	0.504048	1.06305	2.09856	3.89788	5.71003	7.38943	8.5178	11.8549
10.1	194			1.66377	0.257555	6.0213	712133						45.9	0.272844	0.487893	1.05497	2.11311	3.90264	5.71722	7.43909	8.44003	11.7912
10.12	198			1.666	0.257543	6.0449	751251						47.9	0.232137	0.481015	1.07275	2.11976	3.86528	5.63406	7.42059	8.49292	11.7274
10.14	197			1.66825	0.257591	6.0685	793082						49.9	0.263065	0.527495	1.07221	2.08554	3.91198	5.66298	7.48246	8.42647	11.6861
10.16	193			1.67049	0.257595	6.0921	830693						51.9	0.230979	0.498355	1.05946	2.13215	3.86348	5.66352	7.3298	8.42477	11.7167
10.18	189			1.67275	0.257544	6.1157	858048						53.9	0.243973	0.484104	1.06925	2.09102	3.85405	5.61538	7.35818	8.40681	11.582
10.2	183			1.67501	0.257682	6.1394	871068						55.9	0.233233	0.476058	1.01752	2.0938	3.89419	5.62984	7.20605	8.34431	11.5613
10.22	192			1.67728	0.257668	6.163	868429						57.9	0.257928	0.449163	1.06135	2.09991	3.85495	5.70222	7.32163	8.32114	11.5056
10.24	201			1.67955	0.257624	6.1866	852465						59.9	0.235864	0.505889	1.06449	2.11967	3.86492	5.60254	7.26065	8.32473	11.5371
10.26	193			1.68183	0.257674	6.2102	829216						61.9	0.234742	0.453581	1.0353	2.07638	3.82981	5.53151	7.16529	8.26411	11.4239
10.28	196			1.68411	0.257627	6.2338	806943						63.9	0.242464	0.494907	1.08326	2.04513	3.94008	5.58225	7.13287	8.19847	11.3835
10.3	201			1.6864	0.257614	6.2574	793275						65.9	0.242734	0.481239	1.06314	2.11841	3.83062	5.51454	7.24844	8.22694	11.2892
10.32	206			1.6887	0.25759	6.281	792644						67.9	0.244018	0.503761	1.0309	2.09802	3.82227	5.5017	7.18765	8.19156	11.2479
10.34	208			1.69101	0.257672	6.3046	805404						69.9	0.202611	0.479425	1.08335	2.07692	3.85091	5.52711	7.24269	8.21814	11.2048
10.36	206			1.69332	0.257733	6.3283	829008						71.9	0.246766	0.46688	1.0609	2.10772	3.7973	5.54713	7.18118	8.18994	11.1841
10.38	205			1.69563	0.25781	6.3519	859789						73.9	0.246784	0.502423	1.07509	2.10377	3.76102	5.48176	7.16367	8.14109	11.0988
10.4	216			1.69795	0.257803	6.3755	894636						75.9	0.215911	0.497385	1.05856	2.13601	3.77162	5.52819	7.13736	8.09251	11.1006
10.42	222			1.70028	0.257894	6.3991	931561						77.9	0.235954	0.50183	1.06808	2.09802	3.77431	5.46551	7.1282	8.1216	11.0081
10.44	199			1.70262	0.257959	6.4227	969633						79.9	0.233933	0.485765	1.09071	2.09093	3.76111	5.45365	7.12999	8.06449	11.0378
10.46	179			1.70496	0.258011	6.4463	1.00843e+06						81.9	0.226732	0.488243	1.05102	2.0701	3.78033	5.41935	7.07198	8.04339	11.0234
10.48	186			1.70731	0.258082	6.4699	1.04733e+06						83.9	0.225654	0.4697	1.02543	2.1062	3.73273	5.45006	6.99179	8.00693	11.0261
10.5	196			1.70966	0.258005	6.4935	1.0847e+06						85.9	0.226974	0.430879	1.00944	2.0507	3.83205	5.4145	6.97051	7.96023	10.9174
10.52	178			1.71203	0.258104	6.5172	1.11752e+06						87.9	0.249999	0.480386	1.09969	2.09147	3.76255	5.39169	6.97608	7.97792	10.9201
10.54	190			1.71439	0.258053	6.5408	1.14176e+06						89.9	0.256518	0.449495	1.07446	2.0428	3.71262	5.38846	7.04082	7.93248	10.8806
10.56	198			1.71677	0.258141	6.5644	1.15394e+06						91.9	0.219045	0.445624	1.05919	2.00535	3.70175	5.38334	6.98138	7.94865	10.8896
10.58	191			1.71915	0.258043	6.588	1.15291e+06						93.9	0.244853	0.529102	1.0978	2.00517	3.67733	5.36358	6.93522	7.84987	10.8007
10.6	203			1.72154	0.258075	6.6116	1.14076e+06						95.9	0.282318	0.479425	1.00549	2.04037	3.74872	5.35811	6.9996	7.91982	10.763
10.62	180			1.72393	0.258068	6.6352	1.12188e+06						97.9	0.252962	0.476489	1.05722	2.08662	3.69655	5.40615	6.99772	7.86307	10.71
10.64	179			1.72633	0.258246	6.6588	1.10104e+06						99.9	0.256321	0.484957	0.998127	2.03166	3.73049	5.34535	6.95129	7.86774	10.7271
10.66	198			1.72874	0.258199	6.6824	1.08185e+06						101.9	0.234356	0.482667	1.01636	1.99682	3.70813	5.27477	6.79504	7.83873	10.6741
10.68	189			1.73116	0.258161	6.7061	1.06647e+06						121.9	0.225735	0.464608	1.05731	2.04019	3.63871	5.286	6.72455	7.60723	10.3382
10.7	203			1.73358	0.258084	6.7297	1.05609e+06						141.9	0.237543	0.481239	1.07661	2.0084	3.61995	5.10685	6.59119	7.45798	10.0572
10.72	220			1.736	0.258186	6.7533	1.05144e+06						161.9	0.232389	0.498005	0.968493	1.96916	3.49611	4.99989	6.38169	7.26868	9.76261
10.74	221			1.73844	0.258294	6.7769	1.05299e+06						181.9	0.240228	0.503842	1.01752	1.90325	3.46666	5.0412	6.20838	7.14431	9.53452
10.76	196			1.74088	0.258385	6.8005	1.06109e+06						201.9	0.218308	0.438494	1.01618	1.88304	3.39185	4.89249	6.19509	6.95277	9.32079
10.78	201			1.74333	0.25848	6.8241	1.07641e+06						221.9	0.211959	0.471981	0.977832	1.91735	3.39087	4.77261	6.08086	6.8627	9.12682
10.8	209			1.74578	0.258388	6.8477	1.10024e+06						241.9	0.233323	0.482775	0.976934	1.8834	3.31166	4.70014	5.95541	6.74488	8.93019
10.82	183			1.74825	0.258386	6.8714	1.13411e+06						261.9	0.243183	0.466404	0.946582	1.89687	3.39149	4.66727	5.8182	6.57686	8.69132
10.84	185			1.75072	0.258332	6.895	1.17866e+06						281.9	0.216467	0.458762	1.01034	1.82871	3.20399	4.60567	5.78084	6.48697	8.55743
10.86	196			1.75319	0.258412	6.9186	1.23255e+06						301.9	0.212444	0.433654	0.96526	1.83446	3.2532	4.49656	5.66886	6.36466	8.36759
10.88	194			1.75568	0.258538	6.9422	1.29155e+06						321.9	0.233404	0.447322	0.96517	1.82683	3.21809	4.46361	5.64174	6.25367	8.29853
10.9	189			1.75817	0.258563	6.9658	1.34894e+06						341.9	0.234418	0.432882	0.96966	1.78714	3.2171	4.41898	5.54359	6.17097	8.0647
10.92	188			1.76066	0.258658	6.9894	1.39702e+06						361.9	0.24391	0.463261	0.983759	1.8288	3.11913	4.31167	5.49572	6.06904	7.9484
10.94	185			1.76317	0.258686	7.013	1.4294e+06						381.9	0.213513	0.447708	0.997588	1.76038	3.13494	4.26398	5.33328	5.99783	7.79431
10.96	191			1.76568	0.258768	7.0366	1.44298e+06						401.9	0.246757	0.44355	0.929879	1.74861	3.08177	4.23309	5.29879	5.87283	7.73288
10.98	167			1.7682	0.258819	7.0603	1.43902e+06						421.9	0.20183	0.447591	0.952688	1.75158	3.04316	4.19995	5.21196	5.78797	7.55302
11	190			1.77072	0.258837	7.0839	1.4227e+06						441.9	0.199702	0.442805	0.943888	1.72922	3.00868	4.08286	5.13006	5.70356	7.4871
11.02	210			1.77326	0.258819	7.1075	1.40154e+06						461.9	0.20218	0.383393	0.900425	1.72275	2.97868	4.06597	5.0663	5.68542	7.33085
11.04	196			1.7758	0.258897	7.1311	1.38265e+06						481.9	0.207703	0.398901	0.912188	1.69491	2.94187	4.08214	5.06639	5.54237	7.22839
11.06	178			1.77835	0.259031	7.1547	1370018						501.9	0.230557	0.413629	0.918474	1.68701	2.8764	4.07217	4.88356	5.49343	7.13302
11.08	179			1.7809	0.259171	7.1783	1.36318e+06						521.9	0.223113	0.411491	0.892163	1.69096	2.88861	3.99611	4.82061	5.43784	7.02364
11.1	187			1.78346	0.259243	7.2019	1.35788e+06						541.9	0.19954	0.4196	0.907698	1.73299	2.86994	3.91107	4.77239	5.35621	6.92522
11.12	192			1.78603	0.259237	7.2255	1.34848e+06						561.9	0.219655	0.410836	0.905274	1.65756	2.82522	3.85189	4.72533	5.34184	6.84306
11.14	191			1.78861	0.259439	7.2492	1.33058e+06						581.9	0.208772	0.458645	0.916948	1.65064	2.78759	3.85144	4.70674	5.27413	6.77274
11.16	184			1.7912	0.259554	7.2728	1.30249e+06						601.9	0.233871	0.433268	0.907698	1.67659	2.77268	3.79487	4.69507	5.18182	6.6525
11.18	182			1.79379	0.259572	7.2964	1.26541e+06						621.9	0.228061	0.457191	0.904466	1.66609	2.70614	3.71854	4.6076	5.13683	6.56863
11.2	199			1.79639	0.25969	7.32	1.22271e+06						641.9	0.210074	0.419466	0.896473	1.64525	2.69977	3.70794	4.5416	5.09893	6.51268
11.22	210			1.79899	0.25982	7.3436	1.17911e+06						661.9	0.231266	0.420534	0.875999	1.61086	2.732	3.65343	4.49436	4.99935	6.46617
11.24	200			1.80161	0.260084	7.3672	1.1402e+06						681.9	0.231069	0.436698	0.873395	1.58302	2.70381	3.62137	4.51906	4.95885	6.35697
11.26	196			1.80423	0.260263	7.3908	1.11164e+06						701.9	0.210999	0.422887	0.903568	1.56776	2.63556	3.56211	4.41301	4.91673	6.26618
11.28	177			1.80686	0.26041	7.4144	1.0973e+06						721.9	0.231195	0.421648	0.881297	1.58841	2.58967	3.52313	4.38355	4.83322	6.16902
11.3	184			1.8095	0.26042	7.4381	1.09714e+06						741.9	0.223436	0.408196	0.817988	1.58383	2.68432	3.51002	4.32473	4.79846	6.14756
11.32	175			1.81214	0.260554	7.4617	1.10683e+06						761.9	0.21592	0.383887	0.832356	1.57036	2.68037	3.47186	4.29707	4.80241	6.0283
11.34	163			1.8148	0.260534	7.4853	1.12016e+06						781.9	0.234463	0.393945	0.855884	1.53453	2.5577	3.41429	4.28154	4.69034	6.00567
11.36	188			1.81746	0.260684	7.5089	1.13249e+06						801.9	0.245904	0.385288	0.804159	1.54638	2.58329	3.43908	4.18877	4.65981	5.96822
11.38	186			1.82013	0.260717	7.5325	1.14307e+06						821.9	0.194628	0.40763	0.841426	1.52151	2.52034	3.47195	4.16749	4.62533	5.85328
11.4	182			1.8228	0.26081	7.5561	1.15455e+06						841.9	0.213262	0.366493	0.855884	1.52645	2.51127	3.35548	4.12286	4.53903	5.81835
11.42	174			1.82549	0.260929	7.5797	1.17045e+06						861.9	0.220526	0.400671	0.812421	1.48694	2.47491	3.36257	4.09655	4.55124	5.74786
11.44	172			1.82818	0.261037	7.6034	1.19233e+06						881.9	0.213342	0.365083	0.818168	1.55276	2.44024	3.32692	4.09924	4.4997	5.6524
11.46	179			1.83088	0.26132	7.627	1.21881e+06						901.9	0.197843	0.352089	0.804518	1.54073	2.42381	3.26262	3.97236	4.45489	5.62142
11.48	178			1.83359	0.26155	7.6506	1.24651e+06						921.9	0.210891	0.414096	0.837385	1.45838	2.38852	3.26029	3.96526	4.42849	5.5714
11.5	193			1.83631	0.26185	7.6742	1.27197e+06						941.9	0.2109	0.43721	0.827956	1.49663	2.35817	3.24942	3.96203	4.3958	5.47235
11.52	201			1.83903	0.262029	7.6978	1.29325e+06						961.9	0.188827	0.377736	0.823017	1.4688	2.42579	3.14525	3.84242	4.34138	5.44011
11.54	191			1.84176	0.262349	7.7214	1.3105e+06						981.9	0.189949	0.393998	0.795269	1.44724	2.38376	3.13843	3.82302	4.27547	5.40078
11.56	188			1.8445	0.262675	7.745	1.32537e+06						1001.9	0.204255	0.359192	0.783595	1.41258	2.36077	3.16806	3.84062	4.23191	5.37653
11.58	184			1.84725	0.263139	7.7686	1.33961e+06						1021.9	0.193254	0.390523	0.798232	1.48433	2.34883	3.13331	3.85229	4.20946	5.32571
11.6	161			1.85001	0.263541	7.7923	1.35394e+06						1041.9	0.201201	0.383869	0.770017	1.45021	2.34299	3.10413	3.81584	4.15594	5.25018
11.62	161			1.85278	0.264073	7.8159	1.36721e+06						1061.9	0.204596	0.339966	0.833793	1.45021	2.28426	3.07503	3.76043	4.18306	5.20295
11.64	167			1.85555	0.264586	7.8395	1.37686e+06						1081.9	0.217186	0.438288	0.807571	1.45191	2.29306	3.08096	3.72307	4.13134	5.14835
11.66	181			1.85833	0.265264	7.8631	1379998						1101.9	0.219054	0.364894	0.774714	1.3878	2.29082	3.01576	3.62681	4.08123	5.1382
11.68	192			1.86112	0.265895	7.8867	1.37486e+06						1121.9	0.218991	0.355043	0.762124	1.4142	2.25705	3.02744	3.59421	4.06614	5.05756
11.7	181			1.86392	0.266588	7.9103	1.36178e+06						1141.9	0.185433	0.354702	0.754616	1.40629	2.23721	3.0137	3.58909	4.00813	5.02074
11.72	174			1.86673	0.267413	7.9339	1.34333e+06						1161.9	0.186411	0.373695	0.803351	1.37298	2.26576	2.89462	3.57849	3.96709	4.92484
11.74	185			1.86954	0.268429	7.9575	1.32352e+06						1181.9	0.178931	0.398946	0.780901	1.32314	2.26172	2.92803	3.58191	3.97221	4.94864
11.76	194			1.87237	0.269326	7.9812	1.30719e+06						1201.9	0.220347	0.396127	0.75995	1.38618	2.18494	2.91141	3.51994	3.96602	4.88335
11.78	192			1.8752	0.270421	8.0048	1.29905e+06						1221.9	0.190129	0.406355	0.800477	1.35008	2.16671	2.90001	3.52991	3.91447	4.87356
11.8	181			1.87804	0.271473	8.0284	1.30242e+06						1241.9	0.1822	0.40367	0.735049	1.36714	2.18153	2.92102	3.5353	3.89956	4.78915
11.82	172			1.88089	0.272705	8.052	1.31738e+06						1261.9	0.182613	0.393873	0.74349	1.35457	2.14363	2.83284	3.41533	3.86005	4.80765
11.84	191			1.88375	0.274079	8.0756	1.34015e+06						1281.9	0.19523	0.400015	0.758172	1.34137	2.14839	2.80832	3.41533	3.8306	4.78619
11.86	203			1.88662	0.275836	8.0992	1.36434e+06						1301.9	0.186591	0.367947	0.815923	1.34828	2.16034	2.79405	3.37447	3.7769	4.71093
11.88	203			1.88949	0.277827	8.1228	1.3837e+06						1321.9	0.212678	0.387874	0.771544	1.3385	2.10071	2.77429	3.36585	3.75481	4.6382
11.9	190			1.89238	0.279988	8.1464	1.39462e+06						1341.9	0.190228	0.369743	0.746983	1.36373	2.09766	2.79378	3.41658	3.7311	4.64511
11.92	190			1.89527	0.282243	8.1701	1.39723e+06						1361.9	0.216818	0.362604	0.764207	1.32134	2.10726	2.76136	3.31879	3.68845	4.61521
11.94	180			1.89817	0.284746	8.1937	1.39451e+06						1381.9	0.176713	0.378463	0.753611	1.31003	2.11265	2.75741	3.32876	3.65333	4.53547
11.96	167			1.90108	0.287496	8.2173	1.39051e+06						1401.9	0.205404	0.346746	0.739476	1.30958	2.12989	2.78219	3.31071	3.65522	4.52128
11.98	194			1.904	0.29057	8.2409	1.38856e+06						1421.9	0.207469	0.347006	0.699542	1.28785	2.04674	2.70505	3.3046	3.65755	4.4999
12	187			1.90693	0.293952	8.2645	1.3906e+06						1441.9	0.182945	0.337604	0.768787	1.29943	2.08661	2.67677	3.24812	3.59739	4.46506
12.02	187			1.90987	0.297729	8.2881	1.39751e+06						1461.9	0.200788	0.396118	0.744541	1.29512	2.07557	2.62486	3.27461	3.57979	4.41406
12.04	199			1.91282	0.30189	8.3117	1.40954e+06						1481.9	0.195867	0.361311	0.728458	1.30743	1.96924	2.68754	3.1462	3.55401	4.38451
12.06	181			1.91578	0.306503	8.3353	1.42613e+06						1501.9	0.181293	0.368244	0.735929	1.29836	1.98478	2.61786	3.14548	3.55375	4.37086
12.08	172			1.91874	0.311559	8.359	1.44565e+06						1521.9	0.237229	0.371396	0.721785	1.27582	1.98981	2.62037	3.13973	3.50902	4.29956
12.1	176			1.92172	0.317269	8.3826	1.46517e+06						1541.9	0.189249	0.325723	0.690463	1.26091	2.00543	2.59101	3.10112	3.47571	4.27316
12.12	181			1.9247	0.32353	8.4062	1.48104e+06						1561.9	0.187866	0.350454	0.67403	1.23487	1.96197	2.54826	3.12258	3.45981	4.22018
12.14	176			1.92769	0.33053	8.4298	1.48976e+06						1581.9	0.208556	0.354729	0.710363	1.20999	1.94562	2.56407	3.06134	3.40863	4.2385
12.16	178			1.9307	0.338068	8.4534	1.48881e+06						1601.9	0.184975	0.337676	0.655181	1.22203	1.94248	2.54808	3.11171	3.40297	4.22988
12.18	170			1.93371	0.346406	8.477	1.47716e+06						1621.9	0.173741	0.357252	0.71805	1.22086	1.95802	2.56559	3.0467	3.39363	4.16684
12.2	175			1.93673	0.355435	8.5006	1.45551e+06						1641.9	0.22358	0.36828	0.670653	1.21143	1.92847	2.55527	3.12375	3.36023	4.13693
12.22	191			1.93976	0.365439	8.5243	1.42608e+06						1661.9	0.162749	0.360332	0.706879	1.24591	1.90396	2.5004	3.02425	3.37881	4.12104
12.24	206			1.9428	0.376254	8.5479	1.39194e+06						1681.9	0.18942	0.281156	0.723851	1.23819	1.88842	2.49277	2.97468	3.33652	4.06994
12.26	211			1.94585	0.38785	8.5715	1.35628e+06						1701.9	0.204991	0.317157	0.710983	1.2654	1.886	2.54018	2.95007	3.32305	4.04633
12.28	203			1.94891	0.400525	8.5951	1.32156e+06						1721.9	0.181823	0.332997	0.694396	1.19778	1.90288	2.46933	2.94352	3.26037	4.01894
12.3	193			1.95198	0.414085	8.6187	1.28935e+06						1741.9	0.18986	0.334138	0.690535	1.18898	1.86112	2.48693	2.92753	3.25031	4.03672
12.32	200			1.95506	0.42871	8.6423	1.26094e+06						1761.9	0.179084	0.348488	0.693283	1.18961	1.89974	2.43494	2.89925	3.22319	4.0052
12.34	196			1.95815	0.444138	8.6659	1.23821e+06						1781.9	0.188854	0.344447	0.68838	1.19185	1.87756	2.39147	2.87473	3.23127	3.9752
12.36	177			1.96125	0.460787	8.6895	1.22417e+06						1801.9	0.188198	0.311598	0.672072	1.14614	1.86606	2.41527	2.86467	3.23397	3.93084
12.38	183			1.96435	0.478358	8.7132	1.22244e+06						1821.9	0.183771	0.366403	0.684177	1.20164	1.85645	2.37585	2.8671	3.18691	3.90516
12.4	175			1.96747	0.496949	8.7368	1.23519e+06						1841.9	0.164841	0.309155	0.66716	1.14695	1.82224	2.36714	2.90014	3.16778	3.89753
12.42	170			1.9706	0.516471	8.7604	1.26148e+06						1861.9	0.179075	0.343405	0.653457	1.17219	1.80446	2.41356	2.79562	3.16752	3.88711
12.44	183			1.97374	0.536839	8.784	1.29697e+06						1881.9	0.18748	0.312119	0.654337	1.18117	1.78291	2.36507	2.77586	3.13222	3.87283
12.46	194			1.97689	0.55811	8.8076	1.33519e+06						1901.9	0.198121	0.34838	0.696839	1.18664	1.84074	2.28353	2.81412	3.11974	3.80081
12.48	193			1.98004	0.580241	8.8312	1.36925e+06						1921.9	0.172295	0.350463	0.620222	1.16473	1.80455	2.30374	2.735	3.11373	3.74092
12.5	189			1.98321	0.602743	8.8548	1.39332e+06						1941.9	0.160666	0.293315	0.652164	1.19616	1.83993	2.31236	2.75611	3.077	3.73059
12.52	187			1.98639	0.625687	8.8784	1.40356e+06						1961.9	0.179497	0.311499	0.698689	1.11292	1.7786	2.37333	2.69154	3.08858	3.77648
12.54	185			1.98958	0.648844	8.9021	1.39913e+06						1981.9	0.173139	0.332943	0.701069	1.15899	1.73468	2.33185	2.71094	3.04413	3.72358
12.56	191			1.99278	0.671952	8.9257	1.38247e+06						2001.9	0.194511	0.319258	0.638882	1.12872	1.77105	2.24366	2.67852	3.01405	3.70634
12.58	193			1.99599	0.694929	8.9493	1.35899e+06						2021.9	0.178302	0.300148	0.646003	1.15099	1.73459	2.23962	2.69109	2.9916	3.68353
12.6	181			1.9992	0.717439	8.9729	1.3357e+06						2041.9	0.212471	0.348012	0.677703	1.1131	1.74851	2.28506	2.70043	2.96538	3.63657
12.62	188			2.00243	0.739614	8.9965	1.31871e+06						2061.9	0.211475	0.286328	0.662643	1.11247	1.75354	2.27213	2.6329	2.99187	3.64824
12.64	194			2.00567	0.761575	9.0201	1.31107e+06						2081.9	0.149504	0.314947	0.632919	1.10843	1.7301	2.25983	2.64152	2.9555	3.64833
12.66	197			2.00893	0.783053	9.0437	1.31179e+06						2101.9	0.178231	0.322374	0.618964	1.1219	1.69607	2.24205	2.6796	2.92398	3.5879
12.68	198			2.01219	0.803821	9.0673	1.31686e+06						2121.9	0.184463	0.339086	0.599702	1.11427	1.72633	2.25192	2.60138	2.90054	3.57371
12.7	194			2.01546	0.824207	9.091	1.32177e+06						2141.9	0.186815	0.3203	0.620024	1.11965	1.64722	2.21924	2.59698	2.893	3.53096
12.72	194			2.01874	0.844346	9.1146	1.3238e+06						2161.9	0.176578	0.319698	0.615579	1.11696	1.65979	2.22687	2.58989	2.86408	3.53455
12.74	200			2.02203	0.864271	9.1382	1.32347e+06						2181.9	0.157083	0.326065	0.615534	1.10044	1.64785	2.17856	2.57857	2.87755	3.52989
12.76	198			2.02534	0.883711	9.1618	1.32409e+06						2201.9	0.208664	0.3085	0.65008	1.08212	1.66455	2.15323	2.57812	2.85923	3.49414
12.78	184			2.02865	0.902986	9.1854	1.32986e+06						2221.9	0.170723	0.315127	0.640364	1.09469	1.71933	2.15162	2.544	2.81756	3.43128
12.8	177			2.03198	0.922287	9.209	1.34332e+06						2241.9	0.161752	0.374844	0.678888	1.06461	1.61732	2.15961	2.59779	2.83777	3.45382
12.82	181			2.03532	0.94174	9.2326	1.36354e+06						2261.9	0.171298	0.306443	0.617528	1.07628	1.67407	2.16859	2.51742	2.82313	3.42967
12.84	189			2.03866	0.961072	9.2563	1.38608e+06						2281.9	0.173767	0.340657	0.63309	1.03264	1.62567	2.12809	2.49389	2.80858	3.42536
12.86	192			2.04202	0.980417	9.2799	1.4049e+06						2301.9	0.178724	0.310269	0.653133	1.17506	1.66949	2.13069	2.50188	2.79206	3.3924
12.88	193			2.04539	0.999544	9.3035	1.41509e+06						2321.9	0.153724	0.320147	0.624837	1.0347	1.63644	2.11184	2.44674	2.74698	3.40237
12.9	187			2.04877	1.01861	9.3271	1.41483e+06						2341.9	0.174899	0.314319	0.610523	1.04656	1.64803	2.06945	2.49676	2.72821	3.35172
12.92	181			2.05216	1.03745	9.3507	1.40623e+06						2361.9	0.154236	0.314642	0.582227	1.05913	1.59855	2.04781	2.47243	2.70666	3.3722
12.94	184			2.05557	1.0562	9.3743	1.39454e+06						2381.9	0.171082	0.312837	0.634006	1.0673	1.57906	2.06352	2.45483	2.68143	3.34211
12.96	189			2.05898	1.07475	9.3979	1.38668e+06						2401.9	0.184023	0.294015	0.642735	1.04512	1.59639	2.04871	2.41927	2.72013	3.30161
12.98	200			2.06241	1.093	9.4215	1.38874e+06						2421.9	0.191772	0.253039	0.582937	0.999232	1.54009	2.0796	2.46174	2.68466	3.29156
13	212			2.06584	1.11242	9.4452	1.40391e+06						2441.9	0.157756	0.330698	0.622655	1.05123	1.61633	2.06397	2.48015	2.65018	3.21792
13.02	204			2.06929	1.13003	9.4688	1.43143e+06						2461.9	0.148282	0.33729	0.579057	1.06092	1.59801	2.05284	2.37284	2.65862	3.24702
13.04	189			2.07275	1.14724	9.4924	1.46747e+06						2481.9	0.146747	0.301298	0.692322	1.06523	1.59253	1.97426	2.40687	2.63527	3.25016
13.06	183			2.07623	1.16401	9.516	1.50714e+06						2501.9	0.150195	0.329764	0.625726	0.996268	1.56308	2.02266	2.4093	2.64165	3.23238
13.08	189			2.07971	1.18034	9.5396	1.54615e+06						2521.9	0.16477	0.313978	0.572825	1.01073	1.5699	2.0223	2.33036	2.61058	3.18793
13.1	191			2.08321	1.19639	9.5632	1.58143e+06						2541.9	0.154335	0.330716	0.636251	1.0066	1.53407	1.97354	2.33027	2.63419	3.16135
13.12	201			2.08671	1.21213	9.5868	1.61037e+06						2561.9	0.181643	0.368818	0.578689	1.00193	1.53326	1.95029	2.35416	2.58687	3.19421
13.14	209			2.09023	1.22764	9.6104	1.63e+06						2581.9	0.176839	0.345569	0.590992	1.03865	1.55715	1.99222	2.34464	2.56586	3.13333
13.16	210			2.09376	1.2428	9.6341	1.63715e+06						2601.9	0.151811	0.284227	0.558906	0.985851	1.52303	1.94346	2.29319	2.56235	3.15775
13.18	187			2.0973	1.25747	9.6577	1.62992e+06						2621.9	0.164482	0.313178	0.580036	0.961695	1.50713	1.96393	2.2904	2.52482	3.15183
13.2	181			2.10086	1.27222	9.6813	1.60982e+06						2641.9	0.150967	0.280868	0.577989	0.980014	1.52662	1.92478	2.29642	2.54439	3.11761
13.22	188			2.10443	1.28672	9.7049	1.58265e+06						2661.9	0.157783	0.289768	0.550052	0.977141	1.49528	1.95909	2.30208	2.53784	3.09013
13.24	189			2.10801	1.30092	9.7285	1.55687e+06						2681.9	0.165677	0.332611	0.601759	0.956846	1.45819	1.88249	2.28897	2.49895	3.07182
13.26	193			2.1116	1.31487	9.7521	1.5403e+06						2701.9	0.123902	0.30084	0.585298	1.02797	1.53524	1.89245	2.23994	2.49204	3.06813
13.28	182			2.1152	1.32892	9.7757	1.53622e+06						2721.9	0.166233	0.315648	0.60536	0.965736	1.43197	1.90817	2.23787	2.49177	3.07011
13.3	181			2.11882	1.34292	9.7993	1.54213e+06						2741.9	0.138979	0.311266	0.602082	0.985223	1.49052	1.90539	2.22656	2.45028	3.01937
13.32	184			2.12244	1.35673	9.823	1.55153e+06						2761.9	0.176857	0.285421	0.551372	0.974267	1.51665	1.9141	2.19432	2.45495	3.06302
13.34	187			2.12608	1.37046	9.8466	1.55739e+06						2781.9	0.14346	0.297769	0.600008	0.954421	1.50435	1.89371	2.24694	2.43214	3.03778
13.36	176			2.12974	1.38422	9.8702	1.5555e+06						2801.9	0.168532	0.299816	0.593874	0.99106	1.49411	1.81451	2.23805	2.45163	2.96693
13.38	171			2.1334	1.39803	9.8938	1.54545e+06						2821.9	0.192383	0.286256	0.565587	0.944543	1.42443	1.87234	2.19342	2.41894	2.97591
13.4	173			2.13708	1.4117	9.9174	1.52988e+06						2841.9	0.137803	0.302654	0.583125	0.95056	1.48001	1.88482	2.19081	2.37934	2.96468
13.42	180			2.14077	1.42551	9.941	1.51233e+06						2861.9	0.181392	0.307494	0.599424	0.998513	1.40835	1.86704	2.13774	2.40251	2.9496
13.44	192			2.14448	1.43921	9.9646	1.49527e+06						2881.9	0.136025	0.265333	0.58916	0.898386	1.46214	1.8163	2.16064	2.38572	2.96747
13.46	195			2.14819	1.45286	9.9883	1.47957e+06						2901.9	0.154416	0.28261	0.529604	0.932331	1.4141	1.8604	2.14026	2.36839	2.92885
13.48	187			2.15192	1.46668	10.0119	1.46562e+06						2921.9	0.156212	0.305617	0.517733	0.927841	1.36641	1.82205	2.09554	2.3832	2.90039
13.5	190			2.15566	1.48074	10.0355	1.45474e+06						2941.9	0.132262	0.261723	0.609212	0.966904	1.45792	1.81092	2.1099	2.34315	2.88862
13.52	188			2.15942	1.49497	10.0591	1.44944e+06						2961.9	0.168254	0.259676	0.576049	0.955409	1.39111	1.81909	2.1293	2.33848	2.92427
13.54	181			2.16319	1.50878	10.0827	1.4517e+06						2981.9	0.184175	0.281344	0.545346	0.965018	1.43242	1.80562	2.11332	2.34944	2.86716
13.56	179			2.16697	1.52287	10.1063	1.46104e+06						3001.9	0.171792	0.313187	0.567931	0.928379	1.35519	1.8172	2.09967	2.28451	2.84848
13.58	190			2.17077	1.53674	10.1299	1.47383e+06						6000	0.110103	0.209872	0.383433	0.619008	0.878685	1.10054	1.26136	1.38065	1.69479
13.6	194			2.17457	1.55095	10.1535	1.48466e+06						6100	0.109078	0.207306	0.37948	0.615625	0.870077	1.09056	1.2473	1.36427	1.67515
13.62	180			2.1784	1.56562	10.1772	1.48899e+06						6200	0.108073	0.20481	0.375606	0.611313	0.861135	1.08083	1.23337	1.34855	1.64896
13.64	181			2.18223	1.57966	10.2008	1.48507e+06						6300	0.107086	0.202998	0.371812	0.605826	0.852906	1.07166	1.21951	1.33269	1.62932
13.66	178			2.18608	1.594	10.2244	1.47455e+06						6400	0.106117	0.201	0.368093	0.600925	0.844049	1.06183	1.20548	1.31719	1.60314
13.68	197			2.18994	1.60812	10.248	1.46152e+06						6500	0.105165	0.198903	0.364448	0.596481	0.835869	1.0518	1.19165	1.302	1.5835
13.7	204			2.19382	1.62314	10.2716	1.45063e+06						6600	0.10423	0.197366	0.360875	0.591094	0.828589	1.04102	1.17827	1.28704	1.56386
13.72	176			2.19771	1.63806	10.2952	1.44524e+06						6700	0.103311	0.196269	0.35737	0.584616	0.821132	1.02975	1.16489	1.2726	1.54422
13.74	163			2.20161	1.65306	10.3188	1.44634e+06						6800	0.102409	0.195122	0.353933	0.577887	0.814072	1.0189	1.15149	1.25857	1.52458
13.76	180			2.20553	1.66764	10.3424	1.45262e+06						6900	0.101522	0.194092	0.350562	0.571792	0.807713	1.00835	1.13808	1.24469	1.50494
13.78	193			2.20946	1.68313	10.3661	1461451						7000	0.100602	0.193243	0.347415	0.565624	0.800971	0.997346	1.12517	1.23119	1.4853
13.8	193			2.21341	1.69824	10.3897	1.46975e+06						7100	0.101661	0.192061	0.345336	0.559247	0.793825	0.986157	1.11232	1.21805	1.46566
13.82	188			2.21736	1.71314	10.4133	1.475e+06						7200	0.10233	0.190903	0.343807	0.553041	0.787158	0.975174	1.09843	1.20551	1.45257
13.84	195			2.22134	1.72766	10.4369	1475505						7300	0.103209	0.189866	0.342609	0.546701	0.781005	0.964668	1.08585	1.19342	1.43293
13.86	189			2.22533	1.74285	10.4605	1.47045e+06						7400	0.103941	0.188796	0.340872	0.540461	0.774829	0.954242	1.0743	1.18166	1.41984
13.88	169			2.22933	1.75787	10.4841	1.45964e+06						7500	0.104322	0.187708	0.339175	0.534669	0.768468	0.943098	1.06236	1.16993	1.40674
13.9	167			2.23335	1.77383	10.5077	1.44369e+06						7600	0.105173	0.18642	0.338079	0.529108	0.762641	0.932789	1.05112	1.15882	1.3871
13.92	176			2.23738	1.78952	10.5313	1.42406e+06						7700	0.105537	0.185308	0.337183	0.523509	0.756798	0.923557	1.03996	1.14813	1.37401
13.94	188			2.24142	1.80492	10.555	1.40324e+06						7800	0.105591	0.184107	0.335764	0.518527	0.749931	0.913966	1.0284	1.13733	1.36092
13.96	194			2.24548	1.81972	10.5786	1.38412e+06						7900	0.105872	0.182356	0.333593	0.514267	0.74333	0.904591	1.01813	1.12711	1.34783
13.98	198			2.24956	1.83477	10.6022	1.36904e+06						8000	0.105954	0.180984	0.331972	0.509926	0.737289	0.89508	1.00818	1.11709	1.33473
14	210			2.25365	1.85041	10.6258	1.35908e+06						8100	0.105633	0.179751	0.330639	0.506021	0.730607	0.885759	0.99854	1.10697	1.32164
14.02	207			2.25775	1.866	10.6494	1.35442e+06						8200	0.105151	0.178335	0.328578	0.502303	0.724171	0.877093	0.989847	1.0973	1.30855
14.04	196			2.26187	1.88182	10.673	1.35487e+06						8300	0.104743	0.177446	0.326741	0.498783	0.717764	0.868694	0.981011	1.0877	1.302
14.06	178			2.26601	1.89715	10.6966	1.36056e+06						8400	0.104071	0.176312	0.324859	0.495781	0.710951	0.860258	0.971762	1.0783	1.28891
14.08	185			2.27016	1.91271	10.7203	1.37117e+06						8500	0.103348	0.175628	0.322475	0.493085	0.704553	0.851196	0.963141	1.06962	1.27582
14.1	198			2.27432	1.92823	10.7439	1.38477e+06						8600	0.10222	0.175664	0.320076	0.490686	0.698739	0.842446	0.955194	1.0606	1.26272
14.12	188			2.27851	1.94457	10.7675	1.39747e+06						8700	0.101186	0.175386	0.317152	0.488129	0.692548	0.834332	0.946788	1.05143	1.24963
14.14	175			2.2827	1.96023	10.7911	1.40475e+06						8800	0.0997364	0.175495	0.313677	0.48534	0.686063	0.826083	0.93876	1.04288	1.23654
14.16	168			2.28691	1.9764	10.8147	1.40343e+06						8900	0.0977419	0.175774	0.310642	0.48249	0.679715	0.81756	0.930615	1.03451	1.22999
14.18	177			2.29114	1.99226	10.8383	1.39343e+06						9000	0.0963195	0.176189	0.307686	0.479868	0.673588	0.809418	0.921447	1.02597	1.2169
14.2	170			2.29538	2.00853	10.8619	1.37795e+06						9100	0.0947722	0.177146	0.304565	0.477266	0.668031	0.801637	0.912781	1.01741	1.2038
14.22	172			2.29964	2.02412	10.8855	1.36201e+06						9200	0.0932079	0.178111	0.301689	0.474277	0.66283	0.794241	0.904142	1.0088	1.19071
14.24	184			2.30392	2.04075	10.9092	1.35019e+06						9300	0.0921079	0.178968	0.298583	0.471149	0.657444	0.786675	0.895187	1.00008	1.17762
14.26	190			2.30821	2.05697	10.9328	1.34431e+06						9400	0.0908345	0.179751	0.295631	0.467811	0.652069	0.779504	0.886298	0.991392	1.17107
14.28	185			2.31251	2.07302	10.9564	1.34334e+06						9500	0.0896863	0.180324	0.292648	0.463787	0.646284	0.772983	0.876779	0.982681	1.15798
14.3	179			2.31684	2.0883	10.98	1.34437e+06						9600	0.0884858	0.180809	0.290324	0.459916	0.640736	0.766528	0.867272	0.973513	1.14489
14.32	184			2.32117	2.10432	11.0036	1.34434e+06						9700	0.0874785	0.181326	0.288593	0.455906	0.636079	0.760132	0.858464	0.964578	1.13179
14.34	194			2.32553	2.12025	11.0272	1.34116e+06						9800	0.0867902	0.181497	0.286735	0.451331	0.631411	0.753484	0.849583	0.956002	1.1187
14.36	180			2.3299	2.13675	11.0508	1.3344e+06						9900	0.0858938	0.181247	0.285418	0.446727	0.626501	0.74751	0.84029	0.947013	1.11216
14.38	167			2.33429	2.153	11.0744	1.32566e+06						10000	0.0856482	0.180804	0.284359	0.442414	0.621603	0.741586	0.831617	0.937638	1.09906
14.4	153			2.33869	2.16906	11.0981	1.3182e+06						10100	0.0858352	0.180301	0.282938	0.43819	0.616732	0.735188	0.82325	0.92846	1.09252
14.42	156			2.34311	2.18455	11.1217	1.31587e+06						10200	0.0853958	0.1796	0.28167	0.433235	0.612634	0.729172	0.81442	0.919669	1.07942
14.44	174			2.34755	2.19974	11.1453	1.32133e+06						10300	0.0850349	0.17854	0.280794	0.428671	0.608639	0.723352	0.805497	0.910743	1.07288
14.46	170			2.35201	2.21453	11.1689	1334145						10400	0.0851895	0.177464	0.280424	0.424605	0.604076	0.717233	0.797796	0.902059	1.05978
14.48	163			2.35648	2.22937	11.1925	1.35063e+06						10500	0.0852199	0.175833	0.280165	0.419943	0.599381	0.710482	0.790288	0.893679	1.05324
14.5	169			2.36097	2.24472	11.2161	1.36545e+06						10600	0.0852455	0.174227	0.279274	0.415968	0.595047	0.704247	0.781952	0.885313	1.04014
14.52	187			2.36547	2.25945	11.2397	1.3741e+06						10700	0.0855731	0.172592	0.278152	0.412974	0.590889	0.698829	0.775192	0.877103	1.0336
14.54	201			2.36999	2.2745	11.2633	1.37476e+06						10800	0.0860217	0.170804	0.277298	0.409081	0.586179	0.692916	0.768629	0.86851	1.02705
14.56	190			2.37453	2.28879	11.287	1.36859e+06						10900	0.0861759	0.169218	0.276251	0.405531	0.581882	0.686239	0.761655	0.860201	1.02051
14.58	186			2.37909	2.30347	11.3106	1.35899e+06						11000	0.0860139	0.167047	0.274617	0.403254	0.578312	0.679724	0.755492	0.852603	1.01396
14.6	187			2.38367	2.31762	11.3342	1.35055e+06						11100	0.0858674	0.16565	0.272759	0.401122	0.573498	0.673758	0.749498	0.84461	1.00087
14.62	188			2.38826	2.33089	11.3578	1.34815e+06						11200	0.0852412	0.164739	0.270642	0.398733	0.568756	0.66721	0.743745	0.8367	0.994319
14.64	217			2.39287	2.34387	11.3814	1.35574e+06						11300	0.0847072	0.162683	0.268314	0.396065	0.563684	0.660437	0.73824	0.829009	0.987773
14.66	209			2.3975	2.35657	11.405	1.37529e+06						11400	0.0841348	0.160866	0.265902	0.394297	0.558735	0.654303	0.732588	0.821235	0.97468
14.68	208			2.40215	2.36893	11.4286	1.40658e+06						11500	0.0832561	0.159784	0.263472	0.392915	0.55384	0.647425	0.727135	0.8135	0.968134
14.7	205			2.40681	2.38044	11.4523	1.44802e+06						11600	0.0823625	0.158536	0.260696	0.390693	0.549114	0.640298	0.722043	0.805814	0.955041
14.72	195			2.41149	2.39219	11.4759	1.49698e+06						11700	0.0816409	0.157687	0.257625	0.388106	0.544765	0.634216	0.716732	0.798091	0.948495
14.74	184			2.41619	2.40215	11.4995	1.5496e+06						11800	0.0808571	0.157153	0.254473	0.385493	0.540249	0.628254	0.711854	0.790331	0.935402
14.76	184			2.42091	2.41269	11.5231	1.6008e+06						11900	0.0796207	0.156691	0.251371	0.38261	0.535221	0.621372	0.707011	0.782902	0.928855
14.78	189			2.42565	2.4225	11.5467	1.64483e+06						12000	0.0783576	0.156373	0.248499	0.379867	0.530655	0.614368	0.701774	0.775604	0.922309
14.8	205			2.43041	2.43163	11.5703	1.67679e+06						12100	0.0772048	0.155853	0.245574	0.377992	0.526734	0.60788	0.697593	0.768407	0.909216
14.82	208			2.43518	2.44034	11.5939	1.69376e+06						12200	0.0758691	0.155784	0.242944	0.375466	0.522415	0.601665	0.693399	0.761238	0.90267
14.84	203			2.43997	2.44831	11.6175	1.69554e+06						12300	0.0747132	0.156112	0.241199	0.371791	0.517296	0.595431	0.68907	0.753819	0.89612
14.86	200			2.44479	2.45602	11.6412	1.68416e+06						12400	0.0735126	0.156004	0.239787	0.368412	0.513119	0.588742	0.684997	0.746993	0.889573
14.88	215			2.44962	2.46348	11.6648	1.66278e+06						12500	0.072252	0.155809	0.237861	0.365203	0.509212	0.581893	0.679911	0.74013	0.883027
14.9	220			2.45447	2.47045	11.6884	1.63446e+06						12600	0.0712096	0.155804	0.235795	0.362031	0.504763	0.575277	0.674974	0.732798	0.869934
14.92	215			2.45934	2.47651	11.712	1.60165e+06						12700	0.0701208	0.155875	0.233965	0.358021	0.500765	0.568381	0.67047	0.726168	0.863387
14.94	223			2.46423	2.48187	11.7356	1.566e+06						12800	0.0691304	0.155561	0.232243	0.354109	0.49663	0.561881	0.665469	0.719988	0.856841
14.96	240			2.46914	2.48685	11.7592	1.52876e+06						12900	0.0683493	0.154936	0.230518	0.350978	0.492096	0.556524	0.659942	0.71356	0.850295
14.98	235			2.47407	2.49189	11.7828	1.49139e+06						13000	0.0675578	0.154223	0.22919	0.347114	0.488054	0.551705	0.654565	0.707611	0.843748
15	252			2.47901	2.49703	11.8064	1.45645e+06						13100	0.0667057	0.153033	0.227753	0.343356	0.483927	0.546253	0.648706	0.701642	0.837202
15.02	258			2.48398	2.50149	11.8301	1.42804e+06						13200	0.0660758	0.151819	0.225856	0.340136	0.479649	0.540775	0.641844	0.695337	0.830655
15.04	256			2.48897	2.50482	11.8537	1.41116e+06						13300	0.0656528	0.150702	0.224208	0.337117	0.475451	0.536374	0.635156	0.689511	0.824109
15.06	254			2.49398	2.50811	11.8773	1.409e+06						13400	0.0651521	0.14902	0.223179	0.333867	0.471164	0.53243	0.628114	0.683962	0.817563
15.08	273			2.49901	2.51072	11.9009	1.41993e+06						13500	0.0646129	0.146724	0.222345	0.330805	0.467164	0.527513	0.621411	0.677791	0.811016
15.1	310			2.50405	2.51336	11.9245	1.4376e+06						13600	0.0641195	0.144672	0.221434	0.328583	0.46344	0.523098	0.615349	0.672156	0.80447
15.12	313			2.50912	2.5161	11.9481	1.45424e+06						13700	0.0638018	0.142461	0.219921	0.326154	0.458959	0.519933	0.608303	0.66699	0.791377
15.14	312			2.51421	2.51805	11.9717	1.46473e+06						13800	0.0636171	0.139988	0.218421	0.323516	0.45433	0.516345	0.600993	0.660966	0.78483
15.16	322			2.51932	2.51969	11.9953	1.46868e+06						13900	0.0635559	0.1379	0.217778	0.321532	0.44982	0.512783	0.594145	0.655176	0.778284
15.18	324			2.52445	2.52105	12.019	1.46942e+06						14000	0.0636973	0.135312	0.217298	0.320108	0.445162	0.510257	0.587311	0.649772	0.771738
15.2	308			2.52961	2.52243	12.0426	1.47095e+06						14100	0.0637138	0.132513	0.216847	0.318072	0.440794	0.507575	0.580526	0.643888	0.758645
15.22	310			2.53478	2.52391	12.0662	1.47544e+06						14200	0.0635029	0.130579	0.216018	0.31604	0.436563	0.504692	0.573748	0.638217	0.752098
15.24	328			2.53997	2.52457	12.0898	1.48284e+06						14300	0.063326	0.128791	0.215432	0.3144	0.432229	0.502343	0.567386	0.632874	0.739006
15.26	355			2.54519	2.52597	12.1134	1.49196e+06						14400	0.06358	0.127184	0.215264	0.312231	0.427391	0.500091	0.561699	0.627177	0.732459
15.28	418			2.55043	2.52592	12.137	1.50143e+06						14500	0.0638439	0.125108	0.21466	0.310624	0.422738	0.497568	0.556321	0.621951	0.719366
15.3	540			2.55568	2.52619	12.1606	1.51079e+06						14600	0.0640112	0.122716	0.21423	0.309691	0.41903	0.494751	0.551147	0.616713	0.71282
15.32	722			2.56096	2.52604	12.1843	1.52056e+06						14700	0.064434	0.121181	0.213494	0.307936	0.414815	0.492006	0.545775	0.611523	0.706273
15.34	974			2.56627	2.52602	12.2079	1.53187e+06						14800	0.0650029	0.119741	0.212119	0.305959	0.410492	0.489084	0.540553	0.60687	0.699727
15.36	1323			2.57159	2.5271	12.2315	1.5459e+06						14900	0.0657683	0.11862	0.210791	0.304558	0.407009	0.486385	0.536583	0.602068	0.686634
15.38	1715			2.57694	2.52685	12.2551	1.56323e+06						15000	0.0665405	0.118165	0.209802	0.302789	0.403574	0.483054	0.532534	0.59699	0.680088
15.4	2181			2.58231	2.52635	12.2787	1.58319e+06						15100	0.0672063	0.117396	0.20848	0.300412	0.400549	0.479109	0.527441	0.592355	0.673541
15.42	2743			2.5877	2.525	12.3023	1.60313e+06						15200	0.0683293	0.116667	0.206558	0.298357	0.397396	0.475945	0.523625	0.588256	0.666995
15.44	3404			2.59311	2.52403	12.3259	1.61894e+06						15300	0.0692826	0.116399	0.205215	0.295813	0.394297	0.472654	0.519409	0.584079	0.660448
15.46	4221			2.59855	2.52295	12.3495	1.62659e+06						15400	0.0701794	0.116412	0.203861	0.293352	0.392115	0.469117	0.514116	0.579419	0.653902
15.48	4952			2.60401	2.5228	12.3732	1.62401e+06						15500	0.0712218	0.116074	0.201729	0.291608	0.390167	0.465767	0.51057	0.574497	0.648665
15.5	5185			2.60949	2.52185	12.3968	1.61178e+06						15600	0.0719333	0.115566	0.199215	0.289075	0.387868	0.462551	0.507243	0.569573	0.643428
15.52	4834			2.61499	2.52164	12.4204	1.59268e+06						15700	0.0728382	0.115706	0.197272	0.286324	0.385612	0.458944	0.502192	0.564692	0.637536
15.54	4022			2.62052	2.52044	12.444	1.5699e+06						15800	0.073956	0.116121	0.195327	0.284028	0.383897	0.455045	0.497471	0.559517	0.631644
15.56	3053			2.62607	2.51901	12.4676	1.54585e+06						15900	0.0749296	0.116471	0.192629	0.280939	0.382464	0.452289	0.492908	0.554506	0.627062
15.58	2109			2.63165	2.5171	12.4912	1.52174e+06						16000	0.0755832	0.117193	0.19057	0.278466	0.380616	0.4497	0.48761	0.549616	0.621825
15.6	1414			2.63725	2.5159	12.5148	1498499						16100	0.0758991	0.118444	0.18843	0.276676	0.378988	0.445617	0.4837	0.544128	0.615933
15.62	864			2.64287	2.51468	12.5384	1.47759e+06						16200	0.0763414	0.119459	0.186177	0.274287	0.377331	0.44157	0.481199	0.538657	0.610696
15.64	554			2.64852	2.51368	12.5621	1.46146e+06						16300	0.0765766	0.119799	0.184375	0.272511	0.375254	0.437931	0.477499	0.533134	0.605459
15.66	390			2.65419	2.51253	12.5857	1.45251e+06						16400	0.0766051	0.120206	0.182818	0.270693	0.37308	0.433978	0.473652	0.527082	0.600221
15.68	326			2.65989	2.51114	12.6093	1.45175e+06						16500	0.0768367	0.121141	0.181894	0.268963	0.370804	0.430378	0.470232	0.521393	0.59433
15.7	295			2.66561	2.51017	12.6329	1.45806e+06						16600	0.076587	0.122221	0.180924	0.268348	0.3681	0.426092	0.466691	0.516263	0.588438
15.72	288			2.67135	2.50841	12.6565	1.46903e+06						16700	0.076059	0.122936	0.179796	0.267522	0.365561	0.421266	0.463687	0.510918	0.583201
15.74	284			2.67712	2.50677	12.6801	1.48271e+06						16800	0.0755393	0.123532	0.179097	0.266707	0.362943	0.417388	0.46184	0.505719	0.577309
15.76	285			2.68292	2.50511	12.7037	1.49893e+06						16900	0.0748644	0.124198	0.178146	0.266559	0.360071	0.413392	0.459128	0.500939	0.570763
15.78	263			2.68874	2.50363	12.7273	1.51866e+06						17000	0.0742449	0.124147	0.177148	0.266213	0.357029	0.408359	0.454961	0.496533	0.565525
15.8	238			2.69458	2.50179	12.751	1.54187e+06						17100	0.0735693	0.124027	0.176735	0.265788	0.353526	0.402934	0.451589	0.49185	0.559634
15.82	259			2.70045	2.50029	12.7746	1.5658e+06						17200	0.0728808	0.124258	0.175862	0.265372	0.350529	0.398156	0.448635	0.487747	0.553742
15.84	245			2.70635	2.49913	12.7982	1.58563e+06						17300	0.0722706	0.123858	0.174705	0.264712	0.347252	0.393795	0.444787	0.484153	0.54785
15.86	234			2.71227	2.49762	12.8218	1.59685e+06						17400	0.0713931	0.123847	0.173937	0.264404	0.343223	0.389481	0.441747	0.480725	0.541304
15.88	236			2.71822	2.49627	12.8454	1.59705e+06						17500	0.0702979	0.12406	0.172895	0.263607	0.339415	0.384785	0.438734	0.47827	0.535412
15.9	225			2.72419	2.49433	12.869	1.58643e+06						17600	0.0695478	0.123224	0.171859	0.262757	0.33583	0.380252	0.435027	0.476188	0.52952
15.92	194			2.73019	2.49162	12.8926	1.56766e+06						17700	0.0689664	0.122314	0.171259	0.262531	0.332554	0.376727	0.430662	0.474432	0.522974
15.94	213			2.73622	2.49004	12.9163	1.54528e+06						17800	0.0683671	0.121515	0.170542	0.261797	0.329125	0.372594	0.426328	0.473118	0.517737
15.96	226			2.74227	2.48765	12.9399	1.52491e+06						17900	0.067875	0.120415	0.169278	0.260564	0.325646	0.36829	0.422129	0.471957	0.511845
15.98	226			2.74835	2.48588	12.9635	1.51236e+06						18000	0.0672606	0.119599	0.167724	0.259466	0.322382	0.364516	0.417563	0.470664	0.506608
16	219			2.75446	2.48373	12.9871	1.5119e+06						18100	0.0666778	0.119083	0.166207	0.258358	0.318901	0.360798	0.413366	0.469324	0.502025
16.02	222			2.76059	2.48199	13.0107	1.52469e+06						18200	0.0662552	0.118197	0.164764	0.257924	0.315856	0.357543	0.408867	0.468348	0.497443
16.04	227			2.76676	2.47984	13.0343	1.54838e+06						18300	0.0660433	0.117334	0.163293	0.257201	0.312797	0.3543	0.403256	0.466973	0.494169
16.06	216			2.77295	2.47774	13.0579	1.57804e+06						18400	0.0660589	0.116568	0.161505	0.256159	0.309915	0.350866	0.397907	0.465512	0.490242
16.08	202			2.77916	2.47559	13.0815	1.60811e+06						18500	0.0659599	0.115787	0.160083	0.255558	0.306927	0.347291	0.393091	0.463894	0.486314
16.1	209			2.78541	2.47286	13.1052	1.63391e+06						18600	0.0659682	0.114921	0.158959	0.254778	0.304551	0.344072	0.387993	0.461684	0.481731
16.12	205			2.79168	2.47063	13.1288	1.65233e+06						18700	0.066234	0.113999	0.158082	0.253828	0.302419	0.340992	0.38365	0.459301	0.479113
16.14	190			2.79798	2.46807	13.1524	1.66204e+06						18800	0.0662964	0.113108	0.157231	0.252879	0.299253	0.338418	0.379595	0.456399	0.477149
16.16	205			2.80431	2.46645	13.176	1.6628e+06						18900	0.0663407	0.112412	0.155704	0.251632	0.296434	0.335948	0.374856	0.45294	0.473875
16.18	218			2.81067	2.4646	13.1996	1.6552e+06						19000	0.0666673	0.111281	0.155189	0.250089	0.294047	0.333452	0.371042	0.448767	0.471257
16.2	223			2.81706	2.46343	13.2232	1640444						19100	0.0669742	0.110026	0.155191	0.24869	0.290952	0.331381	0.367639	0.444009	0.468638
16.22	200			2.82348	2.46118	13.2468	1.62026e+06						19200	0.0672256	0.109602	0.154786	0.247534	0.288621	0.329876	0.363659	0.439053	0.46602
16.24	196			2.82992	2.45921	13.2704	1.59734e+06						19300	0.0671032	0.108909	0.154738	0.245795	0.286334	0.32869	0.360662	0.434058	0.463401
16.26	198			2.8364	2.45685	13.2941	1.57537e+06						19400	0.0670954	0.10745	0.154588	0.244151	0.283594	0.327261	0.358734	0.428591	0.460783
16.28	192			2.84291	2.45537	13.3177	1.55888e+06						19500	0.0672171	0.106428	0.154191	0.242743	0.281236	0.32575	0.356958	0.422647	0.458164
16.3	195			2.84944	2.45363	13.3413	1.55193e+06						19600	0.0668126	0.105842	0.154643	0.24053	0.279287	0.325149	0.354799	0.41695	0.454891
16.32	202			2.85601	2.45312	13.3649	1.55638e+06						19700	0.0663598	0.104517	0.155441	0.238308	0.276674	0.324655	0.352101	0.411185	0.451618
16.34	197			2.8626	2.45071	13.3885	1.57108e+06						19800	0.0661639	0.103306	0.155517	0.236718	0.273857	0.324191	0.349517	0.40519	0.448344
16.36	195			2.86923	2.44942	13.4121	1.59211e+06						19900	0.0661619	0.102608	0.155649	0.234702	0.271638	0.323362	0.347489	0.399567	0.445071
16.38	193			2.87589	2.44742	13.4357	1.61426e+06						20000	0.0661449	0.101401	0.155909	0.232967	0.269531	0.32205	0.346281	0.394028	0.441798
16.4	200			2.88257	2.44584	13.4593	1.63206e+06						20100	0.0655942	0.100018	0.156071	0.231608	0.267779	0.32049	0.345475	0.388696	0.438525
16.42	193			2.88929	2.44382	13.483	1.64123e+06						20200	0.0650639	0.0989847	0.156221	0.229803	0.266157	0.318647	0.343282	0.383879	0.435252
16.44	188			2.89604	2.44208	13.5066	1.63946e+06						20300	0.0648157	0.0983508	0.156454	0.227956	0.264312	0.316665	0.340703	0.37912	0.431324
16.46	186			2.90283	2.43952	13.5302	1.62742e+06						20400	0.0649585	0.0977266	0.156146	0.226274	0.262463	0.315143	0.338454	0.374642	0.428051
16.48	191			2.90964	2.43569	13.5538	1.60862e+06						20500	0.0649514	0.0968969	0.155317	0.224441	0.26096	0.312506	0.335416	0.370685	0.424777
16.5	199			2.91649	2.43287	13.5774	1.58828e+06						20600	0.0646121	0.0961938	0.15509	0.22283	0.259805	0.309201	0.332808	0.36692	0.420849
16.52	187			2.92337	2.43003	13.601	1.57144e+06						20700	0.0644142	0.0958714	0.154375	0.221898	0.25866	0.306309	0.330627	0.363338	0.417576
16.54	186			2.93028	2.42804	13.6246	1.5613e+06						20800	0.0641223	0.0955095	0.153038	0.220956	0.256845	0.302392	0.327178	0.360617	0.414303
16.56	188			2.93722	2.42559	13.6482	1.55881e+06						20900	0.0640285	0.0954493	0.152189	0.219643	0.255369	0.298304	0.323863	0.358045	0.410375
16.58	176			2.9442	2.42254	13.6719	1.5631e+06						21000	0.064255	0.0956388	0.151141	0.218135	0.254824	0.294859	0.32129	0.355398	0.406447
16.6	177			2.95121	2.42125	13.6955	1.5725e+06						21100	0.0642451	0.0956442	0.150111	0.2166	0.253685	0.290218	0.318298	0.353581	0.403174
16.62	181			2.95825	2.41884	13.7191	1.58521e+06						21200	0.0639797	0.095276	0.148986	0.215863	0.252121	0.285205	0.315972	0.351904	0.399901
16.64	186			2.96533	2.41633	13.7427	1.59875e+06						21300	0.0639015	0.0949734	0.147579	0.215462	0.251355	0.280613	0.313529	0.349907	0.397282
16.66	181			2.97244	2.4136	13.7663	1.61039e+06						21400	0.0642188	0.095206	0.146198	0.214293	0.250521	0.275596	0.310096	0.348247	0.394664
16.68	189			2.97958	2.412	13.7899	1.61723e+06						21500	0.0643258	0.0948566	0.144989	0.212822	0.249128	0.270731	0.307797	0.346779	0.391391
16.7	201			2.98676	2.40998	13.8135	1.61782e+06						21600	0.0640684	0.0945378	0.143541	0.21139	0.247507	0.266618	0.30564	0.345127	0.388772
16.72	204			2.99398	2.40824	13.8372	1.61254e+06						21700	0.0639325	0.0948935	0.142193	0.209414	0.245977	0.262645	0.302992	0.343612	0.386153
16.74	185			3.00123	2.40552	13.8608	1.60339e+06						21800	0.0633604	0.094396	0.141307	0.207319	0.244345	0.258893	0.301272	0.341889	0.383535
16.76	200			3.00851	2.4027	13.8844	1.59249e+06						21900	0.0626213	0.0937135	0.140022	0.205901	0.242241	0.255498	0.30055	0.33987	0.380916
16.78	205			3.01583	2.39893	13.908	1.58057e+06						22000	0.0625826	0.0936057	0.138682	0.203755	0.240097	0.252291	0.299815	0.338503	0.378298
16.8	217			3.02319	2.39611	13.9316	1.5665e+06						22100	0.0622581	0.0933345	0.137117	0.200227	0.23823	0.249815	0.298648	0.337656	0.375679
16.82	216			3.03058	2.39371	13.9552	1548660						22200	0.0612924	0.0931864	0.136143	0.197543	0.236339	0.247256	0.297417	0.335808	0.373061
16.84	215			3.03801	2.39173	13.9788	1.52677e+06						22300	0.0604882	0.0927059	0.135699	0.195458	0.234393	0.244591	0.295983	0.33403	0.370442
16.86	201			3.04547	2.38847	14.0024	1.50275e+06						22400	0.0597255	0.0920288	0.13452	0.192874	0.232432	0.243863	0.295156	0.332509	0.368478
16.88	191			3.05297	2.38582	14.0261	1.48013e+06						22500	0.0589932	0.0921429	0.133685	0.190072	0.231021	0.244137	0.295674	0.330812	0.36586
16.9	203			3.06051	2.38264	14.0497	1.46234e+06						22600	0.0580875	0.0923279	0.133038	0.187598	0.229597	0.243587	0.296131	0.3292	0.362586
16.92	195			3.06809	2.38041	14.0733	1.45086e+06						22700	0.0576303	0.0922004	0.132461	0.184705	0.227695	0.243769	0.296393	0.327167	0.360622
16.94	189			3.0757	2.3781	14.0969	1.44506e+06						22800	0.0574318	0.0924258	0.131886	0.181682	0.225746	0.244787	0.296742	0.324678	0.358004
16.96	180			3.08335	2.37467	14.1205	1.44292e+06						22900	0.0568784	0.0928101	0.131156	0.179772	0.224177	0.245024	0.296562	0.322034	0.355385
16.98	194			3.09104	2.37063	14.1441	1.44249e+06						23000	0.0567303	0.0929879	0.130789	0.178192	0.22319	0.245881	0.29612	0.319478	0.352767
17	200			3.09877	2.36712	14.1677	1.44286e+06						23100	0.0567919	0.0933112	0.130333	0.176717	0.222217	0.24722	0.29527	0.316417	0.350803
17.02	215			3.10653	2.36417	14.1913	1.44409e+06						23200	0.0563539	0.0939748	0.129805	0.175885	0.221352	0.248616	0.294859	0.313405	0.349494
17.04	201			3.11434	2.3623	14.215	1.44641e+06						23300	0.05632	0.0945836	0.129488	0.175027	0.220251	0.25011	0.294969	0.311065	0.34753
17.06	185			3.12218	2.35888	14.2386	1.44924e+06						23400	0.0567116	0.0951233	0.129251	0.174456	0.219019	0.251008	0.293872	0.308337	0.345566
17.08	176			3.13007	2.35471	14.2622	1.45075e+06						23500	0.0570692	0.0958507	0.129272	0.173656	0.217395	0.251292	0.292391	0.305129	0.343602
17.1	175			3.13799	2.35125	14.2858	1.44877e+06						23600	0.0572986	0.096914	0.129416	0.173169	0.215785	0.252038	0.290784	0.301944	0.342292
17.12	189			3.14596	2.34759	14.3094	1.44222e+06						23700	0.0575764	0.0980921	0.129359	0.173136	0.214833	0.253022	0.288368	0.298964	0.340983
17.14	177			3.15396	2.34329	14.333	1.4323e+06						23800	0.0582203	0.0989156	0.129378	0.172369	0.213303	0.252808	0.285595	0.296159	0.339674
17.16	186			3.16201	2.33906	14.3566	1.42214e+06						23900	0.0585433	0.0993826	0.129571	0.172056	0.211542	0.252098	0.282999	0.293829	0.339674
17.18	195			3.17009	2.33542	14.3802	1.41528e+06						24000	0.0587229	0.100024	0.129885	0.172033	0.210048	0.251321	0.280218	0.291957	0.339019
17.2	202			3.17822	2.33241	14.4039	1.41343e+06						24100	0.0594397	0.100554	0.130018	0.171262	0.207908	0.250244	0.276749	0.289935	0.339019
17.22	189			3.18639	2.32809	14.4275	1.41516e+06						24200	0.060089	0.101238	0.130029	0.170064	0.206306	0.248766	0.273913	0.287993	0.338365
17.24	176			3.19461	2.32398	14.4511	1.41646e+06						24300	0.0603628	0.101682	0.130304	0.169217	0.204777	0.247244	0.270853	0.286903	0.33771
17.26	183			3.20286	2.31967	14.4747	1.41274e+06						24400	0.0608646	0.101656	0.130197	0.168344	0.202553	0.245008	0.267631	0.286181	0.337055
17.28	184			3.21116	2.31561	14.4983	1.40117e+06						24500	0.0614953	0.101756	0.129488	0.167323	0.200495	0.24235	0.265501	0.285581	0.337055
17.3	196			3.2195	2.31229	14.5219	1.38159e+06						24600	0.0616785	0.102133	0.129838	0.166315	0.198694	0.239955	0.263207	0.285641	0.336401
17.32	207			3.22788	2.30805	14.5455	1.35661e+06						24700	0.0616796	0.102176	0.130271	0.165389	0.196366	0.237712	0.259975	0.285267	0.335746
17.34	193			3.23631	2.30475	14.5692	1.32982e+06						24800	0.0621841	0.101939	0.129687	0.164597	0.193936	0.235685	0.257309	0.284841	0.335746
17.36	187			3.24478	2.30055	14.5928	1.30478e+06						24900	0.0622551	0.101586	0.129729	0.163754	0.192463	0.233643	0.25468	0.285422	0.334437
17.38	179			3.2533	2.29743	14.6164	1.28378e+06						25000	0.0622533	0.101409	0.130126	0.163367	0.190866	0.231578	0.251979	0.285877	0.333782
17.4	174			3.26186	2.29196	14.64	1.26815e+06						25100	0.0628156	0.100872	0.130596	0.162697	0.189025	0.229584	0.250441	0.285845	0.333127
17.42	173			3.27047	2.28639	14.6636	1.25833e+06						25200	0.0632181	0.100431	0.131189	0.161646	0.187696	0.22833	0.248895	0.286117	0.331164
17.44	171			3.27912	2.28073	14.6872	1.25425e+06						25300	0.0629009	0.100481	0.131436	0.161343	0.186058	0.227541	0.246499	0.28666	0.3292
17.46	174			3.28782	2.27366	14.7108	1.25576e+06						25400	0.0624975	0.0996376	0.131688	0.161282	0.185056	0.226414	0.244137	0.286907	0.327236
17.48	178			3.29656	2.2692	14.7344	1.26266e+06						25500	0.062857	0.0985393	0.131976	0.160833	0.184549	0.226144	0.241929	0.286946	0.323962
17.5	192			3.30535	2.26466	14.7581	1274806						25600	0.0626772	0.0980724	0.132429	0.160736	0.18386	0.225904	0.239653	0.287042	0.320035
17.52	196			3.31419	2.26166	14.7817	1.29168e+06						25700	0.0622358	0.0974986	0.133421	0.160894	0.18349	0.225438	0.238364	0.286733	0.316107
17.54	196			3.32308	2.25747	14.8053	1.31195e+06						25800	0.0621406	0.096702	0.133989	0.161109	0.184201	0.225625	0.237754	0.285973	0.312179
17.56	186			3.33201	2.25232	14.8289	1.33293e+06						25900	0.0617325	0.0958013	0.133575	0.161635	0.185431	0.226656	0.236479	0.285026	0.307596
17.58	182			3.34099	2.24688	14.8525	1.35074e+06						26000	0.061035	0.0946259	0.133676	0.161724	0.18636	0.228135	0.234639	0.284016	0.302359
17.6	179			3.35002	2.24232	14.8761	1.36158e+06						26100	0.060597	0.093251	0.133718	0.161451	0.187369	0.228992	0.233577	0.282791	0.297777
17.62	180			3.3591	2.23885	14.8997	1.36331e+06						26200	0.0599957	0.0922866	0.13358	0.161437	0.188699	0.229402	0.232572	0.281204	0.29254
17.64	178			3.36823	2.23335	14.9233	1.35667e+06						26300	0.0590273	0.091482	0.133083	0.16081	0.19012	0.230078	0.231412	0.279227	0.287957
17.66	162			3.3774	2.22759	14.947	1.34536e+06						26400	0.0582236	0.090566	0.13213	0.160066	0.191807	0.230576	0.230303	0.276669	0.28272
17.68	175			3.38663	2.22025	14.9706	1.33476e+06						26500	0.057414	0.0899706	0.131368	0.160155	0.193366	0.230912	0.229334	0.274346	0.277483
17.7	193			3.39591	2.21669	14.9942	1.32994e+06						26600	0.0567049	0.0893189	0.130731	0.159184	0.1948	0.231319	0.228158	0.271962	0.272246
17.72	188			3.40524	2.21208	15.0178	1.33382e+06						26700	0.0560116	0.0887073	0.129466	0.157991	0.196434	0.231517	0.226719	0.269358	0.268973
17.74	193			3.41462	2.20723	15.0414	1.3462e+06						26800	0.0549617	0.088244	0.128339	0.157411	0.197727	0.230625	0.225469	0.266902	0.265699
17.76	199			3.42405	2.20143	15.065	1.36456e+06						26900	0.0540541	0.08759	0.126645	0.155939	0.198253	0.229875	0.22473	0.264401	0.262426
17.78	190			3.43354	2.19752	15.0886	1.38537e+06						27000	0.0535233	0.0873886	0.124702	0.154562	0.198855	0.230572	0.223504	0.261822	0.259153
17.8	183			3.44307	2.1921	15.1122	1.40546e+06						27100	0.0527942	0.0873485	0.123508	0.153975	0.19944	0.230646	0.22194	0.259455	0.256534
17.82	179			3.45267	2.18745	15.1359	1.42213e+06						27200	0.0520764	0.0869631	0.122276	0.152813	0.199184	0.229347	0.220843	0.25666	0.25457
17.84	168			3.46231	2.18249	15.1595	1.43339e+06						27300	0.0519163	0.0865679	0.120902	0.150657	0.198878	0.227886	0.218786	0.253395	0.252607
17.86	183			3.47201	2.17964	15.1831	1.43786e+06						27400	0.0519199	0.0865756	0.119623	0.149543	0.197778	0.227048	0.216568	0.25097	0.250643
17.88	188			3.48176	2.17431	15.2067	1.43519e+06						27500	0.0516726	0.0863063	0.118295	0.148388	0.196742	0.225851	0.215497	0.249194	0.249988
17.9	192			3.49157	2.16834	15.2303	1.4264e+06						27600	0.051388	0.0863414	0.117078	0.146702	0.195971	0.223941	0.21387	0.247447	0.249333
17.92	176			3.50143	2.16467	15.2539	1.41361e+06						27700	0.0514785	0.0865307	0.116247	0.146202	0.194797	0.223439	0.212214	0.245587	0.248679
17.94	174			3.51135	2.16057	15.2775	1.39981e+06						27800	0.0515051	0.0860972	0.116135	0.145745	0.19386	0.222705	0.211164	0.24392	0.248679
17.96	169			3.52133	2.15651	15.3012	1.38823e+06						27900	0.0516614	0.0858194	0.115364	0.144441	0.193007	0.221744	0.21046	0.242493	0.249333
17.98	166			3.53136	2.15057	15.3248	1.38187e+06						28000	0.0520371	0.0856008	0.114104	0.14335	0.191823	0.221088	0.210081	0.241029	0.248679
18	168			3.54145	2.14318	15.3484	1.38311e+06						28100	0.0524322	0.0856591	0.113587	0.143206	0.191058	0.220023	0.209865	0.239428	0.248679
18.02	176			3.5516	2.13913	15.372	1.39291e+06						28200	0.0528167	0.0859082	0.113382	0.143287	0.19027	0.219477	0.210241	0.238216	0.249988
18.04	183			3.5618	2.13393	15.3956	1.40994e+06						28300	0.052988	0.0859575	0.113214	0.14347	0.189671	0.218174	0.211199	0.237803	0.250643
18.06	166			3.57207	2.12923	15.4192	1431030						28400	0.0532964	0.0862347	0.112742	0.144093	0.189318	0.21696	0.212562	0.236933	0.251297
18.08	173			3.58239	2.12395	15.4428	1.45196e+06						28500	0.0539867	0.0863827	0.111877	0.145028	0.188852	0.216343	0.214489	0.235624	0.252607
18.1	190			3.59277	2.1227	15.4664	1.46916e+06						28600	0.0541868	0.0864021	0.11155	0.146419	0.188252	0.215531	0.216552	0.234905	0.253261
18.12	183			3.60322	2.11909	15.4901	1480479						28700	0.0541291	0.0865335	0.111124	0.148155	0.187684	0.215428	0.217709	0.23439	0.253261
18.14	178			3.61372	2.11351	15.5137	1.48516e+06						28800	0.054255	0.0870173	0.110478	0.149717	0.187407	0.215444	0.218914	0.23359	0.253261
18.16	173			3.62429	2.10655	15.5373	1.48382e+06						28900	0.0542882	0.0876696	0.110592	0.150633	0.187167	0.214642	0.220428	0.233018	0.25457
18.18	182			3.63492	2.10096	15.5609	1.4776e+06						29000	0.0543081	0.0877928	0.110056	0.151954	0.186702	0.213802	0.221135	0.232423	0.25457
18.2	167			3.64561	2.09632	15.5845	1.4679e+06						29100	0.0541842	0.0876171	0.109205	0.153245	0.186278	0.213091	0.221723	0.231723	0.25457
18.22	156			3.65636	2.08855	15.6081	1.45632e+06						29200	0.0536091	0.087921	0.108975	0.154144	0.18591	0.2132	0.222079	0.23089	0.255225
18.24	173			3.66718	2.08341	15.6317	1.44442e+06						29300	0.0528589	0.0882965	0.108228	0.155116	0.185458	0.21319	0.220647	0.230134	0.25588
18.26	159			3.67806	2.08034	15.6553	1433360						29400	0.0522663	0.0879993	0.107967	0.155217	0.184484	0.212159	0.219326	0.229834	0.25588
18.28	182			3.68901	2.07697	15.679	1.42358e+06						29500	0.0518592	0.0878029	0.108072	0.154953	0.183097	0.211778	0.219086	0.229769	0.25588
18.3	178			3.70002	2.07358	15.7026	1.41449e+06						29600	0.0513247	0.0876248	0.107606	0.15475	0.181721	0.211641	0.217907	0.229659	0.25588
18.32	189			3.7111	2.06793	15.7262	1.40491e+06						29700	0.0505385	0.0873775	0.107386	0.154069	0.180667	0.211278	0.216184	0.229114	0.25588
18.34	188			3.72224	2.06297	15.7498	1.39377e+06						29800	0.0497881	0.0874023	0.107161	0.153093	0.179868	0.210316	0.214176	0.228893	0.255225
18.36	190			3.73345	2.05886	15.7734	1.38081e+06						29900	0.0490251	0.0874341	0.107106	0.151364	0.17905	0.209249	0.212187	0.229408	0.25457
18.38	174			3.74473	2.05507	15.797	1.36702e+06						30000	0.0483401	0.0869823	0.106785	0.149771	0.178205	0.208181	0.210846	0.229009	0.253916
18.4	163			3.75608	2.04884	15.8206	1.35505e+06						30100	0.0478827	0.0861348	0.106297	0.148738	0.177549	0.206692	0.208754	0.228523	0.253261
18.42	165			3.7675	2.04288	15.8442	1.34819e+06						30200	0.0472398	0.0856698	0.106409	0.147256	0.176967	0.205197	0.206056	0.22819	0.253261
18.44	166			3.77898	2.03705	15.8679	1.34909e+06						30300	0.0469544	0.0850738	0.106247	0.145762	0.176722	0.203378	0.20459	0.227577	0.251952
18.46	165			3.79054	2.03285	15.8915	1.35788e+06						30400	0.0469579	0.084218	0.106022	0.144228	0.176708	0.201443	0.203367	0.227853	0.249988
18.48	180			3.80217	2.02619	15.9151	1.37126e+06						30500	0.0469475	0.0837356	0.105942	0.142522	0.176911	0.200171	0.202116	0.227642	0.248024
18.5	179			3.81387	2.02048	15.9387	1.38397e+06						30600	0.0472932	0.0833798	0.105633	0.141746	0.177779	0.198309	0.2017	0.226572	0.246715
18.52	183			3.82564	2.01607	15.9623	1391188						30700	0.0477048	0.0829696	0.105334	0.140783	0.178637	0.196543	0.201338	0.225843	0.244751
18.54	181			3.83748	2.00965	15.9859	1.39129e+06						30800	0.0481486	0.0824136	0.104772	0.140134	0.179238	0.195478	0.201279	0.225133	0.242787
18.56	180			3.8494	2.00641	16.0095	1.38611e+06						30900	0.0487896	0.0819178	0.104102	0.140034	0.179968	0.194257	0.201816	0.224137	0.241478
18.58	196			3.86139	2.00158	16.0332	1.38003e+06						31000	0.0494247	0.0816744	0.103297	0.139697	0.180879	0.193044	0.20143	0.223046	0.238859
18.6	195			3.87346	1.9968	16.0568	1.37716e+06						31100	0.0500898	0.0813844	0.102576	0.139642	0.181696	0.192102	0.200727	0.222389	0.236895
18.62	177			3.8856	1.99281	16.0804	1.37983e+06						31200	0.050885	0.0813058	0.102443	0.139175	0.182802	0.19194	0.201368	0.221418	0.235586
18.64	186			3.89782	1.98921	16.104	1.38769e+06						31300	0.0514969	0.081443	0.102274	0.139269	0.183741	0.191578	0.202552	0.21992	0.234931
18.66	184			3.91012	1.98888	16.1276	1.39857e+06						31400	0.0522317	0.081421	0.101488	0.140066	0.184545	0.191425	0.203701	0.218538	0.234931
18.68	167			3.92249	1.98682	16.1512	1.4096e+06						31500	0.0533222	0.0817673	0.101351	0.140146	0.185277	0.191472	0.204232	0.2174	0.233622
18.7	164			3.93494	1.9838	16.1748	1.41798e+06						31600	0.0542775	0.08216	0.10183	0.140315	0.18504	0.191689	0.204352	0.216108	0.233622
18.72	165			3.94747	1.97934	16.1984	1.42165e+06						31700	0.0548734	0.0821078	0.102043	0.140717	0.184543	0.192877	0.205042	0.214932	0.234277
18.74	180			3.96009	1.97906	16.2221	1.41998e+06						31800	0.055489	0.0823029	0.102546	0.140745	0.184487	0.194497	0.205484	0.214137	0.234931
18.76	182			3.97278	1.9769	16.2457	1.41412e+06						31900	0.0561296	0.0826545	0.103315	0.14126	0.184036	0.195916	0.205491	0.213002	0.235586
18.78	186			3.98555	1.97457	16.2693	1.40706e+06						32000	0.0563131	0.082793	0.103662	0.141497	0.182738	0.197196	0.206271	0.211963	0.235586
18.8	166			3.99841	1.96867	16.2929	1.40221e+06						32100	0.0563339	0.0833665	0.105075	0.140995	0.18163	0.199114	0.207196	0.211703	0.236895
18.82	172			4.01135	1.96361	16.3165	1.40138e+06						32200	0.0567633	0.0842795	0.106876	0.140849	0.181154	0.201625	0.207856	0.211715	0.238204
18.84	161			4.02437	1.95862	16.3401	1.40377e+06						32300	0.0568262	0.0844494	0.108122	0.14064	0.179906	0.204164	0.208318	0.211702	0.239514
18.86	166			4.03748	1.95389	16.3637	1.40627e+06						32400	0.056395	0.0849681	0.108845	0.140293	0.17835	0.20593	0.208235	0.211087	0.240168
18.88	183			4.05068	1.94518	16.3873	1.40576e+06						32500	0.0559168	0.0854191	0.109375	0.139544	0.177401	0.20718	0.208221	0.210605	0.240823
18.9	175			4.06396	1.93346	16.411	1.40044e+06						32600	0.0554176	0.0855578	0.11075	0.138737	0.176398	0.209052	0.209108	0.211109	0.241478
18.92	176			4.07733	1.92204	16.4346	1.39102e+06						32700	0.0547324	0.0861433	0.112012	0.1383	0.175555	0.210648	0.209802	0.21152	0.242132
18.94	175			4.09078	1.91206	16.4582	1379692						32800	0.0539175	0.0863874	0.112682	0.137233	0.174732	0.211581	0.21059	0.211652	0.242787
18.96	174			4.10433	1.89882	16.4818	1.3687e+06						32900	0.0532212	0.0865205	0.113084	0.136438	0.173978	0.21303	0.211365	0.212075	0.243442
18.98	175			4.11796	1.88606	16.5054	1.35924e+06						33000	0.0523701	0.0867617	0.11248	0.13596	0.174322	0.214085	0.211407	0.212596	0.243442
19	198			4.13169	1.87014	16.529	1.3508e+06						33100	0.0512269	0.0866147	0.112207	0.135259	0.174208	0.213431	0.212128	0.213013	0.242787
19.02	178			4.14551	1.85714	16.5526	1.34158e+06						33200	0.0504396	0.086194	0.112314	0.134436	0.173901	0.212601	0.212646	0.213632	0.242132
19.04	171			4.15942	1.83878	16.5762	1.32914e+06						33300	0.0497391	0.0859862	0.11135	0.133108	0.174283	0.212512	0.212206	0.21404	0.240823
19.06	190			4.17342	1.82459	16.5999	1.31146e+06						33400	0.0488368	0.0858077	0.110587	0.131732	0.17419	0.212321	0.212412	0.214408	0.240168
19.08	171			4.18752	1.80764	16.6235	1.2882e+06						33500	0.0483517	0.0851995	0.109768	0.130377	0.174689	0.211891	0.212363	0.215136	0.239514
19.1	182			4.20172	1.79237	16.6471	1.26163e+06						33600	0.0481386	0.0845697	0.108102	0.129176	0.175442	0.210516	0.211395	0.215024	0.238859
19.12	180			4.21601	1.77708	16.6707	1.23646e+06						33700	0.0475739	0.0841481	0.10701	0.128382	0.175719	0.207877	0.211422	0.214409	0.23755
19.14	178			4.2304	1.76312	16.6943	1.21876e+06						33800	0.0471819	0.0837754	0.106012	0.127379	0.176576	0.206068	0.211777	0.213831	0.236895
19.16	176			4.24489	1.74954	16.7179	1.21327e+06						33900	0.0473136	0.0837499	0.104858	0.126378	0.177073	0.204519	0.210494	0.212795	0.23624
19.18	181			4.25947	1.73414	16.7415	1.2207e+06						34000	0.0473011	0.0837983	0.103342	0.125634	0.177104	0.202252	0.209036	0.211443	0.235586
19.2	178			4.27416	1.72089	16.7652	1.2372e+06						34100	0.0471377	0.0830243	0.101726	0.124674	0.177352	0.200425	0.208197	0.210216	0.234277
19.22	176			4.28895	1.70747	16.7888	1.2565e+06						34200	0.0470902	0.0824333	0.100793	0.12403	0.176957	0.19914	0.20636	0.20903	0.234277
19.24	182			4.30384	1.69558	16.8124	1.27249e+06						34300	0.047266	0.0822217	0.0999896	0.123683	0.176884	0.19736	0.204053	0.207222	0.234931
19.26	175			4.31884	1.68433	16.836	1.28156e+06						34400	0.0474122	0.0818758	0.0988527	0.123161	0.17688	0.195441	0.201654	0.205201	0.234931
19.28	165			4.33394	1.67401	16.8596	1.28303e+06						34500	0.0479354	0.0815397	0.0981694	0.122925	0.176157	0.19355	0.198843	0.203435	0.234277
19.3	186			4.34915	1.66252	16.8832	1.27817e+06						34600	0.0483439	0.0814309	0.0976476	0.122701	0.175176	0.192015	0.19624	0.201736	0.234277
19.32	179			4.36446	1.6524	16.9068	1.2688e+06						34700	0.0480122	0.0811779	0.0973154	0.122942	0.174242	0.190844	0.194116	0.200281	0.233622
19.34	173			4.37988	1.64042	16.9304	1256533						34800	0.0481087	0.0808565	0.0975444	0.123526	0.173308	0.190354	0.191565	0.198854	0.233622
19.36	172			4.39541	1.63145	16.9541	1.24248e+06						34900	0.0481673	0.080424	0.097864	0.124214	0.172033	0.18964	0.188479	0.19746	0.232967
19.38	186			4.41106	1.62221	16.9777	1.22814e+06						35000	0.0481637	0.0799549	0.0982448	0.125014	0.170712	0.188819	0.185887	0.196589	0.231003
19.4	169			4.42681	1.61374	17.0013	1.21597e+06						35100	0.0481937	0.0795176	0.0989506	0.12582	0.169621	0.189025	0.183447	0.195894	0.230349
19.42	167			4.44268	1.60717	17.0249	1.20948e+06						35200	0.0478116	0.0788156	0.100299	0.127231	0.168246	0.189348	0.180821	0.195322	0.229039
19.44	170			4.45866	1.60054	17.0485	1.21225e+06						35300	0.0476367	0.0784031	0.101373	0.129045	0.166848	0.189437	0.179781	0.195139	0.227075
19.46	159			4.47475	1.5944	17.0721	1226412						35400	0.0476095	0.0776673	0.102676	0.130727	0.165523	0.189699	0.178337	0.195232	0.224457
19.48	171			4.49097	1.58875	17.0957	1.25112e+06						35500	0.0470807	0.0766918	0.104417	0.13281	0.164651	0.189802	0.176231	0.195975	0.222493
19.5	184			4.5073	1.58408	17.1193	1.28227e+06						35600	0.0462391	0.0762463	0.105746	0.135082	0.163605	0.190306	0.175422	0.196855	0.221184
19.52	164			4.52375	1.58337	17.143	1.31396e+06						35700	0.0454439	0.0756193	0.107497	0.136443	0.162114	0.190879	0.174311	0.197402	0.21922
19.54	185			4.54032	1.58417	17.1666	1.3403e+06						35800	0.0444893	0.0751078	0.109584	0.137249	0.161397	0.191192	0.172652	0.198747	0.215947
19.56	174			4.55701	1.58575	17.1902	1.35731e+06						35900	0.0441521	0.0746058	0.11091	0.139062	0.161328	0.192104	0.17164	0.200672	0.213328
19.58	169			4.57383	1.58844	17.2138	1.36388e+06						36000	0.0443279	0.0734796	0.112388	0.140593	0.16033	0.192666	0.170927	0.20216	0.212019
19.6	176			4.59077	1.59083	17.2374	1.36101e+06						36100	0.0439197	0.0729891	0.113697	0.141526	0.159884	0.19284	0.170502	0.203387	0.210709
19.62	174			4.60783	1.59395	17.261	1.35101e+06						36200	0.0436562	0.0734258	0.114032	0.142998	0.160046	0.193575	0.170982	0.204237	0.2094
19.64	170			4.62503	1.59985	17.2846	1.33597e+06						36300	0.0437154	0.0733941	0.114458	0.143774	0.159357	0.194103	0.171629	0.205004	0.208091
19.66	159			4.64235	1.60783	17.3082	1.31739e+06						36400	0.0436831	0.0727807	0.114983	0.144023	0.158891	0.194387	0.171929	0.206481	0.206782
19.68	168			4.6598	1.61427	17.3319	1.29615e+06						36500	0.0437358	0.0727979	0.11491	0.144677	0.1589	0.194699	0.17306	0.207621	0.206782
19.7	170			4.67738	1.6199	17.3555	1.27296e+06						36600	0.0435869	0.0730016	0.114304	0.144648	0.1586	0.194535	0.174742	0.207817	0.206782
19.72	175			4.6951	1.62581	17.3791	1.24909e+06						36700	0.043757	0.0734127	0.112879	0.14447	0.158226	0.194442	0.175919	0.20802	0.207436
19.74	190			4.71295	1.63405	17.4027	1.22644e+06						36800	0.0445113	0.0739138	0.111025	0.144045	0.157929	0.194448	0.176963	0.207863	0.2094
19.76	204			4.73094	1.64248	17.4263	1.20784e+06						36900	0.0449586	0.074093	0.109082	0.142962	0.157084	0.194351	0.17906	0.207475	0.210709
19.78	176			4.74907	1.64998	17.4499	1196479						37000	0.0456104	0.0743443	0.106259	0.14215	0.156178	0.193909	0.181207	0.207607	0.212673
19.8	175			4.76733	1.65626	17.4735	1.1947e+06						37100	0.0469645	0.0744468	0.103186	0.140771	0.155455	0.193356	0.182474	0.207141	0.215292
19.82	169			4.78574	1.6598	17.4972	1.20271e+06						37200	0.0481252	0.0746981	0.100316	0.139545	0.154407	0.193631	0.184283	0.206586	0.21791
19.84	184			4.80429	1.66342	17.5208	1218176						37300	0.0488149	0.0751044	0.0973207	0.139303	0.152954	0.193105	0.186149	0.206029	0.219874
19.86	182			4.82298	1.66628	17.5444	1.23693e+06						37400	0.0496939	0.075047	0.0941329	0.138138	0.151188	0.191717	0.187579	0.204999	0.221838
19.88	179			4.84182	1.66768	17.568	1.25448e+06						37500	0.0507763	0.0746363	0.0908983	0.136171	0.149903	0.190683	0.18968	0.204412	0.223802
19.9	180			4.86081	1.66541	17.5916	1.26677e+06						37600	0.0517816	0.0746221	0.0882439	0.135491	0.148725	0.189528	0.191175	0.203948	0.224457
19.92	184			4.87995	1.66236	17.6152	1.27117e+06						37700	0.0524451	0.0740426	0.0859776	0.135042	0.147264	0.187739	0.192608	0.203261	0.225766
19.94	179			4.89924	1.65787	17.6388	1.26647e+06						37800	0.0531189	0.0731962	0.0833196	0.134291	0.145934	0.185893	0.194921	0.202698	0.227075
19.96	194			4.91868	1.65018	17.6624	1.25336e+06						37900	0.0535199	0.0729192	0.0813393	0.133911	0.144793	0.183439	0.195317	0.201993	0.227075
19.98	182			4.93827	1.64129	17.6861	1.2341e+06						38000	0.0538074	0.0725987	0.0805665	0.13342	0.143734	0.180717	0.194987	0.201041	0.227075
20	175			4.95803	1.63313	17.7097	1.21239e+06						38100	0.0540671	0.072117	0.0800121	0.13277	0.141976	0.178188	0.195929	0.199994	0.226421
20.02	174			4.97794	1.62267	17.7333	1.19218e+06						38200	0.0536656	0.0716925	0.0795993	0.132565	0.140685	0.175506	0.196606	0.199339	0.225766
20.04	172			4.99801	1.61285	17.7569	1.17692e+06						38300	0.0532668	0.0714935	0.0796759	0.132113	0.140094	0.172092	0.195866	0.198348	0.223802
20.06	194			5.01825	1.59872	17.7805	1.1688e+06						38400	0.0528272	0.071276	0.0796843	0.131574	0.139406	0.168463	0.194786	0.197133	0.222493
20.08	172			5.03865	1.58631	17.8041	1.16803e+06						38500	0.0517975	0.0709772	0.0803311	0.131208	0.139503	0.165051	0.193443	0.195993	0.220529
20.1	177			5.05921	1.57359	17.8277	1.17287e+06						38600	0.050502	0.0707635	0.0819437	0.130877	0.139414	0.162067	0.191252	0.194634	0.218565
20.12	172			5.07995	1.56141	17.8513	1.18029e+06						38700	0.0490688	0.0708759	0.0834634	0.130843	0.139177	0.15989	0.189156	0.193306	0.216601
20.14	184			5.10085	1.54775	17.875	1.18657e+06						38800	0.0475857	0.071252	0.0843254	0.131018	0.139677	0.157898	0.187158	0.191821	0.214637
20.16	192			5.12193	1.53419	17.8986	1.18855e+06						38900	0.0460123	0.0717136	0.0856304	0.13082	0.13985	0.155482	0.184759	0.190012	0.212019
20.18	209			5.14318	1.52034	17.9222	1.18487e+06						39000	0.0446074	0.072145	0.087669	0.130547	0.140453	0.153588	0.181959	0.188247	0.208745
20.2	173			5.16461	1.511	17.9458	1.17635e+06						39100	0.0431771	0.0725812	0.0894916	0.130883	0.141487	0.152416	0.178917	0.187143	0.206127
20.22	168			5.18622	1.49904	17.9694	1.16553e+06						39200	0.0415391	0.0731244	0.0907636	0.131115	0.142352	0.152349	0.175886	0.186108	0.202854
20.24	169			5.20801	1.48948	17.993	1.15646e+06						39300	0.0401723	0.0736071	0.0916993	0.131365	0.143016	0.15308	0.172734	0.1842	0.200235
20.26	163			5.22999	1.47822	18.0166	1.15236e+06						39400	0.038954	0.0742427	0.0926404	0.132137	0.143371	0.154189	0.170221	0.182652	0.197617
20.28	182			5.25215	1.46934	18.0402	1.15487e+06						39500	0.0376815	0.0751275	0.0939272	0.132783	0.143937	0.155936	0.168732	0.181767	0.194343
20.3	184			5.2745	1.46566	18.0639	1.16355e+06						39600	0.0367088	0.0755202	0.0946932	0.133336	0.144863	0.158226	0.167346	0.180892	0.191725
20.32	182			5.29704	1.45973	18.0875	1.17618e+06						39700	0.0358674	0.0755427	0.0951153	0.134299	0.145144	0.161172	0.166044	0.179995	0.189106
20.34	182			5.31977	1.4551	18.1111	1.18943e+06						39800	0.0354782	0.0753049	0.095285	0.135216	0.145502	0.16388	0.165473	0.17933	0.187142
20.36	194			5.3427	1.44954	18.1347	1.19963e+06						39900	0.0357101	0.0753808	0.095206	0.135856	0.145564	0.166786	0.164681	0.178983	0.185833
20.38	183			5.36583	1.44565	18.1583	1.20366e+06						40000	0.036075	0.0758634	0.0952598	0.136549	0.145148	0.170275	0.164412	0.178977	0.183214
20.4	183			5.38916	1.44169	18.1819	1.19959e+06						40100	0.0365887	0.0752629	0.0957439	0.136737	0.145289	0.174403	0.165532	0.179067	0.180596
20.42	175			5.41269	1.43752	18.2055	1.18715e+06						40200	0.0376209	0.0749218	0.0955571	0.137108	0.145253	0.178374	0.16651	0.179156	0.179941
20.44	179			5.43643	1.43507	18.2292	1.16778e+06						40300	0.0386406	0.0752633	0.0951242	0.137247	0.14459	0.181746	0.168201	0.179393	0.177977
20.46	183			5.46038	1.43272	18.2528	1.14437e+06						40400	0.0397994	0.074834	0.095417	0.136817	0.14403	0.184686	0.170381	0.17979	0.176668
20.48	183			5.48454	1.42988	18.2764	1.12054e+06						40500	0.0415543	0.0744817	0.0949186	0.136768	0.143323	0.187329	0.171361	0.180388	0.176668
20.5	168			5.50892	1.42739	18.3	1.10001e+06						40600	0.0433462	0.0741323	0.0944157	0.136671	0.142218	0.190126	0.172616	0.181007	0.176668
20.52	158			5.53351	1.42395	18.3236	1.08607e+06						40700	0.0448975	0.0733355	0.0943259	0.136271	0.141695	0.192116	0.174982	0.181441	0.176013
20.54	174			5.55833	1.41903	18.3472	1.081e+06						40800	0.046345	0.0732631	0.0935384	0.135987	0.141043	0.193616	0.17671	0.181235	0.175359
20.56	182			5.58336	1.41604	18.3708	1.08498e+06						40900	0.0479352	0.0731369	0.0926943	0.135667	0.140026	0.1943	0.1784	0.18124	0.175359
20.58	154			5.60863	1.40839	18.3944	1.09598e+06						41000	0.0494679	0.0727517	0.0924428	0.134851	0.139205	0.194184	0.180432	0.181679	0.175359
20.6	185			5.63412	1.40136	18.4181	1.11035e+06						41100	0.0508426	0.0722715	0.0919947	0.133613	0.137912	0.193796	0.181548	0.180938	0.176013
20.62	191			5.65985	1.39039	18.4417	1.12423e+06						41200	0.0519145	0.0718379	0.0914505	0.13306	0.136689	0.193273	0.182598	0.180326	0.176013
20.64	185			5.68581	1.37823	18.4653	1.13482e+06						41300	0.0525897	0.0717014	0.0915313	0.132754	0.13622	0.192199	0.18345	0.179895	0.176668
20.66	170			5.71201	1.36571	18.4889	1.14138e+06						41400	0.0529839	0.0717767	0.0916831	0.132659	0.135563	0.19051	0.183127	0.178789	0.177323
20.68	176			5.73846	1.35195	18.5125	1.14468e+06						41500	0.0532049	0.0717815	0.0917585	0.132555	0.134213	0.18898	0.182987	0.178161	0.178632
20.7	186			5.76515	1.33755	18.5361	1.146e+06						41600	0.0530165	0.0721229	0.0917334	0.132125	0.132617	0.187248	0.183438	0.177468	0.179287
20.72	178			5.79209	1.32319	18.5597	1.14612e+06						41700	0.0526741	0.0724029	0.091517	0.131872	0.131671	0.185302	0.182972	0.175745	0.179287
20.74	172			5.81928	1.30839	18.5833	1.14423e+06						41800	0.0522602	0.0717882	0.0918394	0.132088	0.13073	0.184262	0.181477	0.174533	0.180596
20.76	180			5.84673	1.29575	18.607	1.13813e+06						41900	0.0512577	0.0717823	0.0922462	0.132238	0.129763	0.182959	0.180353	0.173725	0.181251
20.78	162			5.87444	1.28528	18.6306	1.12569e+06						42000	0.0498967	0.0727402	0.0929107	0.132389	0.128973	0.180438	0.179225	0.172456	0.18256
20.8	170			5.90241	1.27306	18.6542	1.10559e+06						42100	0.0481526	0.0733331	0.0940125	0.132343	0.127544	0.178843	0.177823	0.170934	0.183869
20.82	162			5.93066	1.2592	18.6778	1.07871e+06						42200	0.0463364	0.0735218	0.0952356	0.131828	0.126302	0.177821	0.176731	0.16981	0.185178
20.84	173			5.95917	1.24613	18.7014	1.04716e+06						42300	0.0445951	0.0734111	0.0965512	0.13198	0.125097	0.176832	0.175269	0.168791	0.185833
20.86	187			5.98796	1.23708	18.725	1014293						42400	0.0429662	0.0733676	0.0981218	0.131854	0.123405	0.176215	0.173045	0.1672	0.186488
20.88	190			6.01702	1.22625	18.7486	982924						42500	0.0411593	0.0738162	0.0997714	0.130979	0.12231	0.175729	0.171475	0.165509	0.187797
20.9	202			6.04638	1.21048	18.7722	955642						42600	0.0390883	0.0745814	0.100966	0.130615	0.121194	0.175909	0.169993	0.164376	0.189106
20.92	186			6.07601	1.18797	18.7959	934504						42700	0.0375179	0.0749589	0.102265	0.130825	0.119474	0.175733	0.168515	0.163495	0.190416
20.94	161			6.10595	1.17151	18.8195	920666						42800	0.0365014	0.0751025	0.104083	0.130932	0.118195	0.175685	0.167585	0.162455	0.19107
20.96	161			6.13617	1.15043	18.8431	914336						42900	0.0355463	0.0752654	0.105167	0.130344	0.117665	0.177154	0.167152	0.161351	0.192379
20.98	163			6.1667	1.13254	18.8667	914061						43000	0.0347101	0.0756382	0.106101	0.129492	0.116883	0.178653	0.167257	0.160825	0.193689
21	177			6.19754	1.11083	18.8903	917118						43100	0.0342307	0.0762205	0.107056	0.128643	0.115637	0.178918	0.167579	0.160456	0.193689
21.02	182					18.9139	920095						43200	0.0340105	0.0763283	0.107085	0.128046	0.115198	0.179261	0.168406	0.15985	0.194343
21.04	170					18.9375	920808						43300	0.0338377	0.0759592	0.106849	0.127385	0.114967	0.180428	0.16934	0.159432	0.194998
21.06	170					18.9611	918089						43400	0.0341294	0.0758768	0.106454	0.12714	0.114795	0.181717	0.170664	0.159254	0.195653
21.08	164					18.9848	912478						43500	0.0346623	0.0758814	0.105677	0.127068	0.115037	0.182172	0.171947	0.159263	0.195653
21.1	169					19.0084	904472						43600	0.0352649	0.0756051	0.105098	0.12679	0.115459	0.182589	0.172848	0.159294	0.194998
21.12	170					19.032	894934						43700	0.0361349	0.0756184	0.104693	0.127012	0.116251	0.182458	0.174201	0.159563	0.194343
21.14	169					19.0556	883928						43800	0.0369653	0.0758332	0.103457	0.127186	0.117128	0.181497	0.175687	0.159625	0.193034
21.16	179					19.0792	871958						43900	0.0382429	0.0758172	0.101853	0.127018	0.117791	0.181109	0.177095	0.159791	0.191725
21.18	176					19.1028	859867						44000	0.039512	0.0756317	0.100668	0.127732	0.118883	0.180073	0.178464	0.160315	0.190416
21.2	169					19.1264	848877						44100	0.0405026	0.075717	0.0996349	0.129063	0.120202	0.178114	0.179365	0.160431	0.188452
21.22	163					19.1501	839170						44200	0.0415591	0.0764293	0.0986884	0.129699	0.121497	0.17649	0.179982	0.160544	0.187142
21.24	157					19.1737	829629						44300	0.0424854	0.0771539	0.0978901	0.130747	0.122512	0.174201	0.180194	0.1608	0.184524
21.26	162					19.1973	819180						44400	0.0430234	0.0778023	0.0972229	0.132641	0.123933	0.171504	0.179925	0.160817	0.181905
21.28	163					19.2209	807198						44500	0.0438352	0.0783636	0.0961318	0.133352	0.125762	0.169535	0.17991	0.161102	0.179287
21.3	154					19.2445	793989						44600	0.0448126	0.0788292	0.0952482	0.133136	0.127089	0.166879	0.179353	0.161162	0.176013
21.32	180					19.2681	780714						44700	0.0451681	0.0798864	0.0953272	0.133694	0.127782	0.163628	0.17817	0.161102	0.17274
21.34	175					19.2917	768887						44800	0.0448951	0.0808476	0.095056	0.134299	0.128436	0.161043	0.176756	0.160909	0.169467
21.36	170					19.3153	760126						44900	0.0447112	0.0813281	0.0948162	0.134478	0.129335	0.158545	0.174398	0.160497	0.166848
21.38	182					19.339	754473						45000	0.0445834	0.0817842	0.0949653	0.134128	0.130184	0.156745	0.172046	0.160343	0.163575
21.4	190					19.3626	750744						45100	0.0441171	0.0822873	0.0948324	0.134145	0.130557	0.155305	0.170475	0.160054	0.159647
21.42	176					19.3862	746506						45200	0.0434742	0.0826829	0.0946178	0.133885	0.130391	0.153821	0.168679	0.159716	0.156374
21.44	165					19.4098	739574						45300	0.0423619	0.0827038	0.093999	0.132079	0.130218	0.153057	0.167005	0.159456	0.153756
21.46	183					19.4334	729787						45400	0.0412269	0.0826675	0.093084	0.130389	0.129805	0.152899	0.165852	0.159138	0.150482
21.48	178					19.457	719907						45500	0.0403924	0.0826533	0.0929367	0.129162	0.129175	0.152627	0.164153	0.158913	0.148518
21.5	189					19.4806	714343						45600	0.0395239	0.0823589	0.0932824	0.127336	0.128977	0.152475	0.162294	0.159102	0.146554
21.52	195					19.5042	717483						45700	0.0385635	0.0819153	0.0930104	0.12553	0.128911	0.153299	0.161446	0.159109	0.144591
21.54	169					19.5279	730966						45800	0.0377246	0.0811374	0.0922758	0.123996	0.128108	0.154227	0.161015	0.159175	0.143281
21.56	170					19.5515	753468						45900	0.0373128	0.0798263	0.0917083	0.122154	0.127507	0.154452	0.16103	0.159166	0.141317
21.58	160					19.5751	781419						46000	0.0369221	0.0786822	0.0912377	0.12102	0.126924	0.155108	0.161935	0.159394	0.140008
21.6	152					19.5987	810619						46100	0.0365949	0.0776278	0.0907815	0.119992	0.126014	0.155575	0.162456	0.159823	0.140008
21.62	168					19.6223	837481						46200	0.0366445	0.0765011	0.0899706	0.1181	0.125286	0.155004	0.162965	0.159964	0.140008
21.64	169					19.6459	859869						46300	0.0366657	0.075263	0.0888467	0.116469	0.124321	0.15498	0.164779	0.160402	0.140008
21.66	173					19.6695	876607						46400	0.0369569	0.0737824	0.0881575	0.115214	0.123506	0.155045	0.166792	0.161166	0.140008
21.68	178					19.6931	887429						46500	0.03755	0.0718785	0.0878659	0.113829	0.122664	0.153735	0.167939	0.161354	0.141317
21.7	171					19.7168	892251						46600	0.03781	0.0701476	0.0875776	0.112254	0.121532	0.152324	0.168912	0.161209	0.141972
21.72	152					19.7404	890671						46700	0.0382769	0.0686763	0.0872847	0.110767	0.120597	0.150863	0.171052	0.161337	0.143281
21.74	163					19.764	882227						46800	0.0389484	0.0671982	0.0872067	0.110009	0.119727	0.148987	0.172112	0.161827	0.143281
21.76	192					19.7876	867219						46900	0.0397207	0.0655254	0.08775	0.108955	0.118929	0.146944	0.172629	0.161865	0.144591
21.78	184					19.8112	846654						47000	0.0401657	0.0638209	0.088691	0.107571	0.11821	0.14386	0.173943	0.161462	0.1459
21.8	174					19.8348	823336						47100	0.0405258	0.0626103	0.0892696	0.107025	0.117532	0.140796	0.173486	0.160782	0.147209
21.82	169					19.8584	799741						47200	0.0414007	0.0619495	0.0900128	0.1061	0.116845	0.138046	0.172658	0.160413	0.147209
21.84	161					19.8821	778836						47300	0.0415765	0.0613379	0.0911317	0.104727	0.116541	0.135317	0.173146	0.159891	0.148518
21.86	180					19.9057	761793						47400	0.0414998	0.0606424	0.0923925	0.103722	0.116621	0.132858	0.17202	0.158611	0.150482
21.88	188					19.9293	748641						47500	0.0419449	0.0605248	0.0939919	0.102834	0.116369	0.130702	0.170953	0.157358	0.151137
21.9	175					19.9529	737659						47600	0.0422249	0.0612269	0.0961435	0.101698	0.1164	0.128779	0.169916	0.156505	0.151137
21.92	164					19.9765	726450						47700	0.0422129	0.0613787	0.0982807	0.100393	0.116937	0.127597	0.166724	0.155694	0.151137
21.94	153					20.0001	713050						47800	0.0419206	0.0615673	0.09974	0.0997813	0.117425	0.126513	0.164342	0.154324	0.151792
21.96	179					20.0237	696919						47900	0.0414511	0.0632522	0.100936	0.0994751	0.117821	0.125322	0.162615	0.152795	0.151792
21.98	179					20.0473	680349						48000	0.041151	0.065191	0.102958	0.0986309	0.118534	0.124597	0.159904	0.151469	0.152446
22	171					20.071	667032						48100	0.0408236	0.0666853	0.104867	0.0981505	0.11957	0.124218	0.158027	0.1503	0.152446
22.02	181					20.0946	659248						48200	0.0401944	0.068619	0.105882	0.0982915	0.120637	0.124511	0.156387	0.149538	0.152446
22.04	163					20.1182	656404						48300	0.039583	0.0708489	0.107009	0.0983561	0.121651	0.125193	0.153823	0.148338	0.152446
22.06	165					20.1418	653743						48400	0.0393199	0.0723768	0.108377	0.0983885	0.122736	0.125962	0.151993	0.147305	0.152446
22.08	165					20.1654	646714						48500	0.0388138	0.07403	0.10874	0.0983579	0.12385	0.127362	0.150934	0.147024	0.152446
22.1	176					20.189	632679						48600	0.0378585	0.0760931	0.108733	0.0986947	0.125229	0.128674	0.149372	0.146761	0.152446
22.12	176					20.2126	611377						48700	0.03717	0.0778305	0.108859	0.0994104	0.126821	0.129755	0.14808	0.146342	0.153101
22.14	183					20.2362	584676						48800	0.0365939	0.079587	0.108164	0.0996547	0.128141	0.131382	0.147163	0.145811	0.153101
22.16	177					20.2599	555292						48900	0.0359031	0.0807345	0.107703	0.0997058	0.129472	0.133412	0.14633	0.145595	0.152446
22.18	174					20.2835	525610						49000	0.0352874	0.0815899	0.10697	0.100002	0.130763	0.134816	0.145577	0.145843	0.152446
22.2	176					20.3071	497574						49100	0.0345402	0.08278	0.106012	0.100722	0.131703	0.135925	0.144673	0.146116	0.151792
22.22	177					20.3307	472863						49200	0.0341377	0.0832489	0.105011	0.101018	0.133114	0.138377	0.143235	0.14644	0.151792
22.24	170					20.3543	452869						49300	0.0339197	0.0831713	0.103257	0.10088	0.134933	0.141441	0.141937	0.146627	0.151792
22.26	178					20.3779	438531						49400	0.0335155	0.0832917	0.102054	0.101273	0.136377	0.142963	0.140598	0.146924	0.151137
22.28	177					20.4015	430558						49500	0.0331182	0.083413	0.100994	0.102373	0.137268	0.144743	0.139106	0.147047	0.151137
22.3	168					20.4251	427634						49600	0.0326435	0.0832453	0.0997283	0.102706	0.138052	0.14703	0.137668	0.14715	0.151792
22.32	163					20.4488	428019						49700	0.0322852	0.0825069	0.0987989	0.102579	0.139278	0.147903	0.135446	0.147285	0.151792
22.34	172					20.4724	429951						49800	0.0324018	0.0812867	0.0980392	0.102842	0.14026	0.148466	0.133134	0.147191	0.152446
22.36	186					20.496	432788						49900	0.0325311	0.080184	0.097556	0.102911	0.140753	0.149593	0.13087	0.14715	0.153101
22.38	191					20.5196	436324						50000	0.0326387	0.0790094	0.0971654	0.102796	0.141124	0.150349	0.128507	0.147452	0.153756
22.4	176					20.5432	440332						50100	0.0325724	0.0777317	0.096984	0.102594	0.141474	0.150511	0.126426	0.147516	0.15441
22.42	171					20.5668	443303						50200	0.032484	0.0765428	0.0968547	0.102521	0.141915	0.150561	0.124452	0.147261	0.155065
22.44	164					20.5904	443878						50300	0.0326058	0.0752851	0.0973163	0.102448	0.142197	0.150757	0.122361	0.147398	0.156374
22.46	182					20.6141	440751						50400	0.0326887	0.0741999	0.0976674	0.102505	0.141786	0.14981	0.12009	0.147636	0.157683
22.48	174					20.6377	435160						50500	0.0328617	0.0727116	0.0975183	0.102621	0.141184	0.148415	0.117897	0.147542	0.158338
22.5	176					20.6613	430650						50600	0.0329327	0.070957	0.09819	0.102132	0.1407	0.147656	0.11628	0.14776	0.159647
22.52	173					20.6849	430710						50700	0.032739	0.069413	0.0987189	0.101596	0.140363	0.146531	0.116375	0.148013	0.160957
22.54	176					20.7085	437440						50800	0.0328003	0.0681111	0.0987279	0.101391	0.13976	0.144249	0.116254	0.148005	0.161611
22.56	165					20.7321	449526						50900	0.0331541	0.067101	0.099027	0.101358	0.13879	0.141746	0.116267	0.147939	0.161611
22.58	187					20.7557	463593						51000	0.0335463	0.0659375	0.0990494	0.101292	0.137583	0.140266	0.116864	0.147744	0.160957
22.6	186					20.7793	475366						51100	0.0336756	0.065255	0.0991203	0.100947	0.136446	0.138851	0.117581	0.14761	0.160957
22.62	181					20.803	481100						51200	0.0337387	0.0649643	0.0995038	0.101088	0.135127	0.136889	0.120188	0.147899	0.160957
22.64	167					20.8266	478832						51300	0.0341314	0.0639404	0.0994373	0.101103	0.133668	0.135606	0.123559	0.147734	0.159647
22.66	170					20.8502	468483						51400	0.0345218	0.0636097	0.098894	0.10024	0.132643	0.134956	0.126222	0.147674	0.158993
22.68	162					20.8738	451372						51500	0.0349263	0.0639171	0.0985627	0.0993305	0.131366	0.134208	0.129857	0.148101	0.157683
22.7	175					20.8974	430267						51600	0.0352634	0.0636676	0.0976683	0.0987899	0.129698	0.132929	0.133234	0.147835	0.155719
22.72	180					20.921	408803						51700	0.0357963	0.0635718	0.0963653	0.0980086	0.127882	0.131834	0.135981	0.14747	0.153756
22.74	171					20.9446	390400						51800	0.0365717	0.0634425	0.0955813	0.0969903	0.126568	0.131158	0.139576	0.147124	0.152446
22.76	186					20.9682	376624						51900	0.0370803	0.0634474	0.0943834	0.0963509	0.125705	0.131463	0.142968	0.146734	0.149828
22.78	188					20.9919	367628						52000	0.0372505	0.0634206	0.0923952	0.0959432	0.124693	0.131285	0.146127	0.14658	0.147864
22.8	196					21.0155	361137						52100	0.0377712	0.0629263	0.0907106	0.0951925	0.12365	0.130977	0.15015	0.146113	0.1459
22.82	184					21.0391	354147						52200	0.0389276	0.0627169	0.0889714	0.0943071	0.122837	0.132076	0.153902	0.145939	0.144591
22.84	198					21.0627	343982						52300	0.0397915	0.0625771	0.087114	0.0938967	0.121955	0.133298	0.155886	0.145672	0.143281
22.86	185					21.0863	329074						52400	0.0405107	0.0620504	0.0850485	0.0935985	0.121243	0.134053	0.157429	0.145528	0.142627
22.88	193					21.1099	309664						52500	0.0410698	0.0616045	0.0825947	0.0933166	0.121208	0.13459	0.15895	0.14541	0.141972
22.9	186					21.1335	287873						52600	0.0410878	0.0607165	0.080554	0.0933498	0.120929	0.135747	0.159637	0.144785	0.141317
22.92	202					21.1571	267520						52700	0.0413063	0.0595117	0.0786428	0.0932833	0.120808	0.137099	0.16045	0.144859	0.141317
22.94	194					21.1808	252380						52800	0.0417229	0.0585508	0.0766938	0.0936102	0.121982	0.138552	0.161099	0.145218	0.141972
22.96	180					21.2044	244990						52900	0.042084	0.0572095	0.0748257	0.0940422	0.123083	0.13997	0.159987	0.145178	0.142627
22.98	202					21.228	245485						53000	0.0425655	0.0557226	0.0731818	0.0946537	0.12362	0.140789	0.15764	0.145563	0.143936
23	205					21.2516	252110						53100	0.0423722	0.0546232	0.0718057	0.0954718	0.124761	0.141858	0.155561	0.145939	0.144591
23.02	215					21.2752	262274						53200	0.0421985	0.0533084	0.0706914	0.0963877	0.125841	0.142813	0.1534	0.146458	0.1459
23.04	216					21.2988	273825						53300	0.0422197	0.0519068	0.069966	0.0974617	0.127406	0.143899	0.15038	0.147016	0.147864
23.06	199					21.3224	285683						53400	0.0418158	0.0506128	0.0693431	0.0979386	0.129237	0.145267	0.147345	0.147186	0.150482
23.08	207					21.3461	297586						53500	0.0415686	0.0493305	0.0692157	0.0987351	0.129999	0.146488	0.144487	0.147797	0.153101
23.1	186					21.3697	309384						53600	0.0415796	0.0485298	0.0698538	0.100202	0.131091	0.147456	0.140938	0.148446	0.155719
23.12	196					21.3933	319843						53700	0.0417166	0.0475827	0.0704033	0.101403	0.132609	0.147645	0.137712	0.14869	0.157683
23.14	212					21.4169	325990						53800	0.0418137	0.0464998	0.0709646	0.102491	0.133678	0.148286	0.135409	0.148526	0.159647
23.16	223					21.4405	324749						53900	0.0417444	0.0458934	0.0719322	0.103258	0.134703	0.14942	0.133135	0.148174	0.161611
23.18	228					21.4641	314085						54000	0.0421107	0.0456584	0.0734659	0.104088	0.135582	0.150138	0.131676	0.147944	0.16423
23.2	255					21.4877	294272						54100	0.0425199	0.0455745	0.0753517	0.105345	0.136122	0.150744	0.130787	0.147726	0.166194
23.22	241					21.5113	267624						54200	0.042421	0.0452943	0.0775786	0.106363	0.136573	0.150489	0.129362	0.147086	0.167503
23.24	245					21.535	238135						54300	0.0430798	0.0454327	0.0796319	0.106382	0.136351	0.150534	0.127996	0.145716	0.169467
23.26	298					21.5586	208964						54400	0.044171	0.0456845	0.0812584	0.10618	0.13596	0.151903	0.127191	0.144717	0.170122
23.28	327					21.5822	181705						54500	0.0444942	0.045831	0.0833558	0.106097	0.135558	0.152174	0.126289	0.144433	0.170776
23.3	351					21.6058	156746						54600	0.0451703	0.046385	0.0853888	0.105624	0.134652	0.151084	0.126079	0.143615	0.170776
23.32	412					21.6294	133798						54700	0.0463243	0.0471474	0.0864489	0.105214	0.133247	0.150601	0.126903	0.142415	0.170776
23.34	407					21.653	112609						54800	0.0470789	0.0478343	0.0875632	0.105437	0.131728	0.150595	0.126893	0.141535	0.170122
23.36	440					21.6766	94120.9						54900	0.0476323	0.0484914	0.0888484	0.105126	0.130335	0.149535	0.126904	0.140515	0.169467
23.38	405					21.7002	79229.2						55000	0.0483061	0.0485632	0.089678	0.104332	0.128653	0.148915	0.127714	0.139857	0.168158
23.4	375					21.7239	68865.7						55100	0.0487832	0.0487871	0.0900425	0.104272	0.126895	0.148817	0.127319	0.139512	0.166194
23.42	315					21.7475	62841.1						55200	0.0492657	0.0492403	0.0902364	0.103714	0.125289	0.147617	0.127023	0.139212	0.164884
23.44	287					21.7711	60882.4						55300	0.0496251	0.0492702	0.0900676	0.102863	0.12377	0.146599	0.127213	0.139482	0.162921
23.46	248					21.7947	61711.6						55400	0.0499347	0.0494937	0.0899221	0.102679	0.12222	0.146061	0.126816	0.139652	0.160302
23.48	213					21.8183	64182.9						55500	0.0500195	0.0495923	0.089809	0.102205	0.120548	0.145445	0.126812	0.139881	0.157683
23.5	203					21.8419	67589						55600	0.0499233	0.0491165	0.0892855	0.101719	0.119378	0.144882	0.127043	0.140489	0.15441
23.52	189					21.8655	71424						55700	0.0496946	0.0487936	0.0887938	0.102271	0.118204	0.143861	0.12657	0.141229	0.151792
23.54	184					21.8891	76404.4						55800	0.0492913	0.0486754	0.088274	0.102567	0.117043	0.143027	0.126212	0.141922	0.148518
23.56	191					21.9128	82698						55900	0.0488039	0.0484194	0.0876481	0.102817	0.116437	0.143272	0.12642	0.142257	0.145245
23.58	198					21.9364	90720.6						56000	0.0484439	0.0482391	0.0870932	0.102874	0.11591	0.143518	0.12691	0.143078	0.142627
23.6	197					21.96	100543						56100	0.0482757	0.0480056	0.0866049	0.103036	0.115541	0.143171	0.127239	0.144098	0.140663
23.62	210					21.9836	112576						56200	0.0479264	0.0479901	0.0867548	0.104104	0.115345	0.143333	0.128077	0.145237	0.138044
23.64	220					22.0072	127667						56300	0.0473099	0.0480463	0.0868467	0.105172	0.115016	0.143162	0.129963	0.146465	0.135426
23.66	219					22.0308	147243						56400	0.0467651	0.04775	0.086876	0.105795	0.11512	0.142667	0.131552	0.146801	0.134116
23.68	257					22.0544	171818						56500	0.0463746	0.0477761	0.0879163	0.107175	0.115928	0.142724	0.133241	0.147201	0.132807
23.7	256					22.0781	200295						56600	0.0457147	0.0479385	0.0887803	0.108794	0.116816	0.142654	0.135792	0.148333	0.131498
23.72	269					22.1017	228707						56700	0.0451859	0.0480074	0.0895932	0.110097	0.118056	0.142584	0.13851	0.149217	0.130843
23.74	338					22.1253	251459						56800	0.0449576	0.0485435	0.0907007	0.111518	0.11905	0.143067	0.141367	0.149645	0.130188
23.76	370					22.1489	263310						56900	0.0444848	0.0490632	0.0916014	0.11332	0.119464	0.143334	0.144824	0.150247	0.130188
23.78	455					22.1725	261018						57000	0.0439252	0.04969	0.0926646	0.11521	0.120443	0.1432	0.148162	0.151014	0.130188
23.8	527					22.1961	244058						57100	0.0434334	0.0509024	0.0934629	0.115981	0.122504	0.142987	0.151594	0.151503	0.131498
23.82	642					22.2197	214905						57200	0.0432083	0.0522149	0.094378	0.116606	0.124187	0.142602	0.155809	0.152195	0.132807
23.84	787					22.2433	178844						57300	0.0427787	0.053049	0.0957959	0.117906	0.125705	0.142639	0.159415	0.152709	0.134116
23.86	898					22.267	142273						57400	0.0424858	0.0538953	0.0968098	0.118791	0.127316	0.142359	0.162171	0.153009	0.135426
23.88	912					22.2906	111792						57500	0.0422725	0.0550307	0.0972274	0.118936	0.128318	0.140772	0.165573	0.15389	0.138044
23.9	804					22.3142	91128.9						57600	0.0418909	0.0557573	0.0977868	0.118792	0.129714	0.139644	0.16835	0.154566	0.140663
23.92	765					22.3378	80587.6						57700	0.0418263	0.0561838	0.0986471	0.118714	0.131233	0.139179	0.170467	0.154725	0.142627
23.94	695					22.3614	77640.1						57800	0.0417349	0.0570849	0.0992793	0.118385	0.132276	0.137447	0.172839	0.155402	0.1459
23.96	514					22.385	78881.6						57900	0.0415016	0.0579449	0.0994284	0.117844	0.133148	0.135618	0.174306	0.156169	0.147864
23.98	387					22.4086	81179						58000	0.0413736	0.0582483	0.0991625	0.117536	0.133769	0.134911	0.175182	0.15706	0.150482
24	300					22.4322	82556.5						58100	0.0410285	0.0585396	0.0987809	0.11645	0.133675	0.132708	0.175798	0.157718	0.153101
24.02	242					22.4559	82111.8						58200	0.0405759	0.058784	0.0985968	0.114988	0.133675	0.129367	0.17529	0.158252	0.155719
24.04	206					22.4795	79899.1						58300	0.0400041	0.0588384	0.0980356	0.114032	0.133745	0.127483	0.174612	0.158669	0.158993
24.06	194					22.5031	76161.9						58400	0.0396376	0.0587547	0.0969822	0.11316	0.133118	0.125653	0.172928	0.158731	0.161611
24.08	189					22.5267	71937.4						58500	0.0392841	0.058537	0.0963033	0.112043	0.132199	0.123055	0.17088	0.158886	0.162921
24.1	175					22.5503	68181.2						58600	0.0385649	0.0588062	0.0953918	0.110493	0.130764	0.121234	0.168802	0.158793	0.16423
24.12	175					22.5739	65894.3						58700	0.0381721	0.0591112	0.094959	0.10894	0.129023	0.119665	0.166249	0.158599	0.166194
24.14	174					22.5975	65436.7						58800	0.037768	0.0588341	0.0948405	0.108265	0.127512	0.117632	0.16384	0.158052	0.166848
24.16	170					22.6211	66891.2						58900	0.0368757	0.0587258	0.0941248	0.107484	0.125798	0.116368	0.161919	0.157467	0.168158
24.18	199					22.6448	69740.8						59000	0.0364484	0.0587669	0.093744	0.106585	0.123485	0.11625	0.159926	0.157098	0.168812
24.2	207					22.6684	73950.3						59100	0.0363083	0.0587124	0.0942855	0.10626	0.12097	0.116067	0.157827	0.156116	0.169467
24.22	178					22.692	79802.6						59200	0.0363571	0.0590081	0.0943268	0.10581	0.118693	0.115468	0.15594	0.154856	0.169467
24.24	189					22.7156	88346.5						59300	0.0366173	0.0595147	0.0940008	0.105832	0.116373	0.115659	0.154415	0.153585	0.169467
24.26	188					22.7392	99892.9						59400	0.0368533	0.0598918	0.0946797	0.107033	0.113907	0.116661	0.153337	0.152482	0.170122
24.28	169					22.7628	114328						59500	0.0372983	0.0603976	0.0952221	0.107707	0.111375	0.117834	0.152442	0.151265	0.170776
24.3	152					22.7864	129997						59600	0.0379816	0.0609943	0.0951979	0.108434	0.108821	0.118786	0.151594	0.149536	0.171431
24.32	164					22.8101	145229						59700	0.038546	0.0617124	0.0965592	0.110099	0.106438	0.119368	0.150646	0.147651	0.171431
24.34	187					22.8337	158159						59800	0.0389087	0.062085	0.0976808	0.111503	0.104575	0.120566	0.149786	0.146021	0.170776
24.36	179					22.8573	168259						59900	0.0398762	0.0621923	0.0976081	0.113149	0.103117	0.122657	0.149532	0.144674	0.171431
24.38	174					22.8809	175619						60000	0.0411697	0.0629793	0.0977796	0.11511	0.101769	0.124378	0.149237	0.143014	0.172086
24.4	177					22.9045	180546						60100	0.0420048	0.0636235	0.0984172	0.116431	0.100589	0.125427	0.149184	0.141851	0.171431
24.42	159					22.9281	183297						60200	0.0425866	0.0642378	0.0985447	0.118116	0.0998594	0.125955	0.149652	0.141196	0.171431
24.44	169					22.9517	183768						60300	0.0433615	0.0649831	0.099387	0.120592	0.0993844	0.126372	0.149308	0.139859	0.171431
24.46	150					22.9753	182221						60400	0.0442454	0.0653255	0.100678	0.122281	0.0989695	0.127715	0.149144	0.138861	0.171431
24.48	165					22.999	179054						60500	0.0449377	0.0654688	0.100772	0.123268	0.0989156	0.128275	0.149847	0.138006	0.171431
24.5	177					23.0226	175303						60600	0.0455333	0.0658233	0.100768	0.124412	0.0992604	0.12774	0.149255	0.136756	0.170776
24.52	180					23.0462	172473						60700	0.0460204	0.0665065	0.101195	0.125817	0.0998908	0.127782	0.148076	0.136599	0.170776
24.54	170					23.0698	171550						60800	0.0464761	0.0667457	0.101643	0.126976	0.10098	0.127817	0.148505	0.136734	0.170122
24.56	159					23.0934	173122						60900	0.046988	0.066483	0.101911	0.127626	0.101799	0.1275	0.148544	0.136405	0.170776
24.58	178					23.117	176961						61000	0.0470611	0.0665804	0.102155	0.127714	0.102466	0.126094	0.147079	0.136445	0.170776
24.6	185					23.1406	182655						61100	0.0467783	0.0666461	0.102065	0.127312	0.103322	0.124443	0.145748	0.136832	0.170122
24.62	178					23.1642	189616						61200	0.0465504	0.066366	0.101756	0.126733	0.104116	0.124273	0.144137	0.13687	0.170122
24.64	157					23.1879	197499						61300	0.0463906	0.0662755	0.10168	0.126308	0.105168	0.124004	0.142561	0.137294	0.170122
24.66	172					23.2115	205974						61400	0.0459512	0.0663617	0.101617	0.125726	0.106114	0.122511	0.14201	0.137526	0.169467
24.68	174					23.2351	214904						61500	0.0455566	0.066057	0.101258	0.125289	0.106464	0.121192	0.140581	0.137814	0.168158
24.7	153					23.2587	223442						61600	0.0450109	0.0654821	0.100557	0.124598	0.106672	0.120743	0.139054	0.139085	0.167503
24.72	155					23.2823	230546						61700	0.0438368	0.0646125	0.100032	0.123356	0.106646	0.120108	0.137919	0.140481	0.166848
24.74	178					23.3059	234982						61800	0.0429039	0.0643179	0.0996852	0.12237	0.106987	0.119323	0.136372	0.141456	0.166848
24.76	185					23.3295	235937						61900	0.0420172	0.0643263	0.0986911	0.122063	0.107517	0.118659	0.135055	0.14231	0.166194
24.78	169					23.3531	233233						62000	0.0408726	0.0638334	0.0977581	0.121652	0.107122	0.118305	0.134119	0.143016	0.165539
24.8	175					23.3768	226924						62100	0.0397814	0.0635701	0.0972902	0.12107	0.105889	0.118048	0.133484	0.144635	0.165539
24.82	169					23.4004	217563						62200	0.038588	0.0633543	0.0964488	0.120663	0.105056	0.118492	0.13313	0.146968	0.164884
24.84	186					23.424	206123						62300	0.0376212	0.0631008	0.0950695	0.120283	0.105016	0.118752	0.132699	0.148595	0.163575
24.86	163					23.4476	193337						62400	0.0366762	0.06265	0.0942864	0.120108	0.104817	0.118928	0.132783	0.149886	0.162266
24.88	168					23.4712	180274						62500	0.0351236	0.0622726	0.0934719	0.120445	0.10406	0.119389	0.133083	0.151895	0.161611
24.9	161					23.4948	167996						62600	0.0338907	0.0620041	0.0924796	0.120506	0.103635	0.120086	0.133639	0.15355	0.160957
24.92	160					23.5184	157708						62700	0.032965	0.0614527	0.0922982	0.120152	0.103486	0.121548	0.134396	0.154154	0.159647
24.94	170					23.5421	150275						62800	0.0314392	0.0613565	0.0917873	0.119862	0.103257	0.123358	0.135091	0.154915	0.158993
24.96	188					23.5657	146229						62900	0.0302513	0.0613897	0.0910006	0.119954	0.103422	0.124096	0.136324	0.155845	0.157683
24.98	185					23.5893	145827						63000	0.029557	0.0610104	0.0913095	0.119988	0.103654	0.124633	0.138319	0.156007	0.156374
25	172					23.6129	148194						63100	0.0284958	0.0607369	0.0913823	0.119936	0.103787	0.126371	0.139789	0.155405	0.155719
25.02	162					23.6365	152443						63200	0.0276035	0.0603619	0.0913526	0.119562	0.104581	0.128349	0.14091	0.15488	0.15441
25.04	168					23.6601	157070						63300	0.0271006	0.060231	0.0918025	0.118985	0.105394	0.130348	0.14273	0.154033	0.153756
25.06	158					23.6837	160768						63400	0.026675	0.0604974	0.0923162	0.118293	0.10628	0.132489	0.144713	0.15243	0.153101
25.08	175					23.7073	162430						63500	0.0265451	0.0604532	0.0932259	0.117469	0.107359	0.134626	0.146415	0.150993	0.153101
25.1	166					23.731	160731						63600	0.0264457	0.0600315	0.0938419	0.116432	0.108594	0.136253	0.148071	0.149891	0.153756
25.12	160					23.7546	154808						63700	0.0263331	0.0601194	0.0945702	0.115435	0.110355	0.137133	0.149053	0.147972	0.153101
25.14	159					23.7782	144439						63800	0.0265126	0.0605667	0.0959558	0.114594	0.11148	0.137906	0.150025	0.145478	0.153101
25.16	177					23.8018	131385						63900	0.026922	0.0601541	0.0967478	0.113452	0.112259	0.139135	0.15095	0.143761	0.153756
25.18	174					23.8254	118250						64000	0.0275127	0.0598886	0.0978928	0.112723	0.113287	0.139728	0.151226	0.141867	0.15441
25.2	171					23.849	108330						64100	0.0278613	0.0605077	0.0995217	0.112466	0.113961	0.139455	0.151536	0.139901	0.155719
25.22	166					23.8726	103855						64200	0.0284503	0.0608711	0.100791	0.112083	0.114561	0.139834	0.151767	0.138755	0.157683
25.24	153					23.8962	105261						64300	0.0289673	0.0612256	0.101807	0.111841	0.11494	0.139959	0.151444	0.137659	0.158338
25.26	166					23.9199	111165						64400	0.0294719	0.0613786	0.10316	0.11159	0.115438	0.13901	0.150772	0.136341	0.158993
25.28	160					23.9435	118670						64500	0.0301126	0.0613675	0.104631	0.111426	0.11599	0.138845	0.150481	0.135364	0.159647
25.3	170					23.9671	125130						64600	0.0303141	0.0622188	0.1061	0.111582	0.115737	0.138758	0.15081	0.134598	0.160957
25.32	183					23.9907	128382						64700	0.0308906	0.0631838	0.107523	0.111902	0.115211	0.137986	0.151036	0.13393	0.162266
25.34	177					24.0143	127529						64800	0.0314152	0.063757	0.108857	0.112081	0.114779	0.137027	0.150868	0.133415	0.162921
25.36	174					24.0379	122754						64900	0.0312301	0.0645343	0.110514	0.112128	0.114168	0.13546	0.150215	0.132953	0.162921
25.38	178					24.0615	115145						65000	0.0316793	0.0651635	0.111814	0.112888	0.113667	0.133986	0.149688	0.132582	0.162266
25.4	177					24.0851	106080						65100	0.0322202	0.0659251	0.112288	0.113562	0.11342	0.133102	0.149552	0.132414	0.162266
25.42	195					24.1088	97151.5						65200	0.0323743	0.0668138	0.113446	0.113363	0.11296	0.131494	0.148605	0.132178	0.162266
25.44	201					24.1324	89367.2						65300	0.0326718	0.0671903	0.114787	0.113459	0.112541	0.130065	0.1474	0.13188	0.161611
25.46	221					24.156	83656.7						65400	0.0328171	0.0678816	0.115115	0.113514	0.112043	0.129369	0.146968	0.132098	0.160302
25.48	202					24.1796	80210.5						65500	0.0332466	0.06862	0.11498	0.113486	0.111428	0.128031	0.146585	0.132303	0.158338
25.5	208					24.2032	78922.3						65600	0.0343193	0.0687037	0.114549	0.113906	0.11099	0.126745	0.146308	0.132176	0.157029
25.52	208					24.2268	79830.7						65700	0.0349039	0.0686967	0.113528	0.113795	0.110714	0.126116	0.14599	0.132072	0.156374
25.54	183					24.2504	82603						65800	0.0348973	0.0684284	0.112089	0.113711	0.110433	0.125758	0.145362	0.132313	0.155065
25.56	195					24.274	87628.3						65900	0.0351134	0.0677165	0.110864	0.113745	0.11012	0.12543	0.144585	0.132462	0.153756
25.58	224					24.2977	95306.2						66000	0.0352179	0.0673966	0.109459	0.113107	0.109807	0.125911	0.143673	0.132521	0.152446
25.6	204					24.3213	105539						66100	0.0352864	0.0666741	0.107326	0.112924	0.109605	0.126535	0.143331	0.133444	0.151137
25.62	199					24.3449	117697						66200	0.0359564	0.0652425	0.105836	0.112745	0.109279	0.126209	0.142992	0.134537	0.149173
25.64	211					24.3685	129570						66300	0.0364428	0.0645076	0.103779	0.112482	0.109015	0.126851	0.14208	0.134968	0.148518
25.66	240					24.3921	138390						66400	0.0363213	0.063637	0.100534	0.112975	0.108778	0.128558	0.140694	0.13584	0.147209
25.68	252					24.4157	141646						66500	0.036229	0.0621096	0.0979763	0.113186	0.108379	0.129942	0.139796	0.136968	0.1459
25.7	232					24.4393	138070						66600	0.0361713	0.0611892	0.0958355	0.113215	0.108064	0.131065	0.13911	0.137701	0.144591
25.72	226					24.463	128128						66700	0.0362519	0.0602377	0.0937683	0.113626	0.108002	0.132751	0.138082	0.13886	0.143936
25.74	235					24.4866	113988						66800	0.0366052	0.0585685	0.091966	0.113564	0.107614	0.134635	0.13762	0.139858	0.143281
25.76	243					24.5102	98745.4						66900	0.0366387	0.0572515	0.0903307	0.113406	0.107428	0.135792	0.136706	0.140718	0.142627
25.78	252					24.5338	84981.3						67000	0.0367489	0.0560544	0.0893985	0.11408	0.107072	0.136932	0.135565	0.14198	0.141972
25.8	246					24.5574	74409.6						67100	0.0369584	0.0545733	0.0881617	0.114493	0.106144	0.138133	0.135634	0.14307	0.140663
25.82	260					24.581	67456.3						67200	0.0369561	0.0536933	0.0870408	0.113628	0.105938	0.139017	0.135225	0.144121	0.140008
25.84	266					24.6046	63550.5						67300	0.0373331	0.0525489	0.0869037	0.113025	0.106298	0.139568	0.134057	0.145131	0.140663
25.86	257					24.6282	61624.6						67400	0.0381056	0.0509069	0.0862872	0.11302	0.106343	0.139501	0.13371	0.145449	0.140663
25.88	294					24.6519	61363.3						67500	0.0386189	0.0495325	0.086075	0.11214	0.105987	0.13901	0.132961	0.145577	0.140008
25.9	290					24.6755	62321.5						67600	0.0390316	0.0480243	0.0860792	0.110335	0.10615	0.138186	0.132002	0.14553	0.140008
25.92	271					24.6991	64434.4						67700	0.0394389	0.0466202	0.0859457	0.108377	0.106373	0.13675	0.132361	0.145473	0.140663
25.94	333					24.7227	67262.8						67800	0.0401091	0.045829	0.0857517	0.106916	0.106369	0.135919	0.132799	0.145483	0.141972
25.96	333					24.7463	70411.7						67900	0.0406865	0.0447182	0.0858559	0.104825	0.106663	0.135314	0.131858	0.145083	0.141972
25.98	338					24.7699	73211.5						68000	0.0410628	0.0435678	0.0862592	0.1021	0.10728	0.134044	0.131323	0.144542	0.142627
26	309					24.7935	75190.5						68100	0.0415998	0.0425871	0.0861756	0.0995657	0.107946	0.132498	0.131567	0.143787	0.143936
26.02	354					24.8171	75873.3						68200	0.0418753	0.0415109	0.0865785	0.0968798	0.108282	0.131093	0.131506	0.142918	0.145245
26.04	347					24.8408	75163.9						68300	0.0424488	0.0408296	0.0874078	0.0939658	0.109152	0.129624	0.132164	0.142418	0.1459
26.06	377					24.8644	73170.7						68400	0.0430868	0.0403433	0.0874405	0.0910006	0.109881	0.129337	0.133103	0.141708	0.147209
26.08	378					24.888	70678.2						68500	0.0434876	0.0398526	0.0872984	0.0880559	0.109743	0.129062	0.13314	0.140535	0.147864
26.1	485					24.9116	68720.4						68600	0.0438323	0.0390708	0.0876834	0.0853262	0.110278	0.128462	0.134576	0.13973	0.148518
26.12	667					24.9352	68309.6						68700	0.0440182	0.0381773	0.0876142	0.0825666	0.110771	0.129215	0.136701	0.139259	0.149173
26.14	840					24.9588	70369.2						68800	0.044183	0.0379198	0.0872563	0.0807411	0.110381	0.129589	0.137859	0.138811	0.149828
26.16	1055					24.9824	74939.2						68900	0.0443511	0.0381223	0.0871679	0.0793334	0.110115	0.129523	0.140188	0.138267	0.150482
26.18	1293					25.006	81663.2						69000	0.0445462	0.0383508	0.0870699	0.0771634	0.109356	0.131311	0.142727	0.137574	0.151792
26.2	1649					25.0297	89769.5						69100	0.0443863	0.038919	0.0875273	0.0756103	0.108516	0.133767	0.144477	0.137321	0.153101
26.22	2144					25.0533	98533.9						69200	0.0441577	0.039365	0.0881614	0.0749893	0.107929	0.134945	0.146878	0.137515	0.153101
26.24	2776					25.0769	107094						69300	0.0443787	0.0395108	0.0884931	0.0739648	0.107509	0.136103	0.149562	0.137256	0.153756
26.26	3654					25.1005	115218						69400	0.0443904	0.0394267	0.0882018	0.072708	0.106887	0.138002	0.152227	0.137151	0.15441
26.28	4939					25.1241	122256						69500	0.0441633	0.0394951	0.0879381	0.0717942	0.106087	0.138902	0.154413	0.137862	0.155065
26.3	6449					25.1477	128015						69600	0.044161	0.0397414	0.0882691	0.0712104	0.105209	0.139704	0.15533	0.138603	0.155719
26.32	7666					25.1713	132801						69700	0.0442187	0.0401572	0.0880327	0.0708921	0.104735	0.140838	0.155931	0.139244	0.155719
26.34	8509					25.195	137319						69800	0.0444589	0.0405331	0.0878032	0.0699942	0.104377	0.140841	0.156657	0.140434	0.155719
26.36	8112					25.2186	142685						69900	0.0449072	0.0406437	0.0879034	0.0692133	0.104136	0.140505	0.157605	0.140989	0.155719
26.38	7128					25.2422	150284						70000	0.0448829	0.040781	0.0872054	0.0689167	0.104206	0.140355	0.158197	0.141873	0.155719
26.4	5856					25.2658	161287						70100	0.044908	0.0409211	0.0866356	0.0681337	0.104264	0.139288	0.158141	0.143256	0.155065
26.42	4514					25.2894	175974						70200	0.0452172	0.0410532	0.0864397	0.067798	0.1045	0.137685	0.156866	0.14442	0.155065
26.44	3152					25.313	193169						70300	0.0452891	0.0412855	0.0858889	0.0682747	0.105062	0.136195	0.155169	0.14621	0.155065
26.46	2046					25.3366	210537						70400	0.045603	0.0417821	0.0853831	0.0682871	0.105607	0.134704	0.154154	0.147533	0.15441
26.48	1253					25.3602	225284						70500	0.0459985	0.0425479	0.0844568	0.0680535	0.106341	0.132242	0.152911	0.148054	0.153101
26.5	839					25.3839	234653						70600	0.0461386	0.0431116	0.0833056	0.0687908	0.106954	0.130025	0.151128	0.149026	0.152446
26.52	573					25.4075	237531						70700	0.0464457	0.0438158	0.0824811	0.0700057	0.107234	0.12847	0.149137	0.150337	0.151792
26.54	418					25.4311	234842						70800	0.0464562	0.0447639	0.0815866	0.070622	0.108093	0.125997	0.14633	0.151361	0.150482
26.56	362					25.4547	229023						70900	0.0463859	0.0457673	0.0808793	0.0712605	0.109613	0.12442	0.143767	0.151541	0.149173
26.58	337					25.4783	223379						71000	0.0465849	0.0471332	0.0803119	0.0726332	0.110901	0.123657	0.142285	0.151931	0.148518
26.6	333					25.5019	220528						71100	0.0465731	0.0483847	0.0792376	0.0739857	0.111717	0.121799	0.140058	0.152204	0.147864
26.62	320					25.5255	221993						71200	0.0461084	0.0493915	0.0781488	0.0753749	0.11262	0.120635	0.136952	0.151722	0.147209
26.64	306					25.5491	227217						71300	0.0458812	0.0507409	0.0768923	0.0768559	0.11369	0.120804	0.134762	0.15117	0.146554
26.66	302					25.5728	234988						71400	0.0456664	0.0523065	0.0752879	0.0783396	0.114911	0.121649	0.132962	0.15031	0.1459
26.68	307					25.5964	244036						71500	0.0452643	0.0538127	0.0738896	0.080174	0.115797	0.122581	0.131024	0.149187	0.145245
26.7	286					25.62	253425						71600	0.0447508	0.0556914	0.0728637	0.082036	0.116868	0.123713	0.130034	0.147689	0.145245
26.72	269					25.6436	262745						71700	0.0441558	0.0572317	0.0714284	0.0834512	0.118289	0.125679	0.128836	0.145781	0.144591
26.74	267					25.6672	271331						71800	0.0434405	0.0584676	0.0699247	0.0845947	0.119259	0.127008	0.127543	0.143993	0.144591
26.76	238					25.6908	277736						71900	0.0427919	0.0596256	0.0683189	0.0855224	0.119779	0.128341	0.126602	0.142096	0.143936
26.78	229					25.7144	280093						72000	0.042246	0.0604957	0.0668685	0.0862039	0.1202	0.131455	0.125152	0.139894	0.143936
26.8	231					25.738	276813						72100	0.0416047	0.0613919	0.0652124	0.0862871	0.120694	0.133777	0.124423	0.138128	0.144591
26.82	231					25.7617	267625						72200	0.041178	0.0624534	0.0629591	0.085991	0.121278	0.135334	0.124748	0.13658	0.144591
26.84	214					25.7853	253702						72300	0.040577	0.0630648	0.0611384	0.0852256	0.121247	0.137346	0.124603	0.134836	0.144591
26.86	193					25.8089	237792						72400	0.0398388	0.0631313	0.0597727	0.0841909	0.120913	0.139037	0.124068	0.133424	0.144591
26.88	209					25.8325	223257						72500	0.0393431	0.0634297	0.0579818	0.0832484	0.120662	0.140918	0.124162	0.132512	0.144591
26.9	235					25.8561	211959						72600	0.0393804	0.0637314	0.0559518	0.0818589	0.120381	0.142406	0.124212	0.131585	0.144591
26.92	231					25.8797	204797						72700	0.0390778	0.0639169	0.0546956	0.0807887	0.119932	0.143148	0.124257	0.13122	0.143936
26.94	202					25.9033	200772						72800	0.0385003	0.0642488	0.0540023	0.0794491	0.119282	0.143468	0.124806	0.131432	0.144591
26.96	217					25.927	198351						72900	0.0382771	0.0641739	0.0532606	0.077237	0.118682	0.143951	0.124582	0.13159	0.144591
26.98	254					25.9506	196415						73000	0.0377416	0.0639306	0.0533457	0.0757298	0.117752	0.144538	0.124342	0.132014	0.143936
27	223					25.9742	193873						73100	0.0372319	0.0641291	0.0532404	0.0749219	0.116928	0.144065	0.124743	0.133043	0.143936
27.02	236					25.9978	190999						73200	0.0373937	0.0638636	0.0528444	0.0741501	0.116061	0.143109	0.125487	0.134455	0.143281
27.04	225					26.0214	188070						73300	0.0372867	0.0637088	0.0532774	0.0735563	0.11545	0.142267	0.125793	0.135893	0.143281
27.06	228					26.045	186133						73400	0.0365553	0.0635269	0.0539472	0.07346	0.114987	0.141041	0.12561	0.137472	0.143281
27.08	230					26.0686	185690						73500	0.0358438	0.0629176	0.0549023	0.0737437	0.114557	0.139987	0.126012	0.138869	0.142627
27.1	219					26.0922	187272						73600	0.035752	0.062481	0.0563724	0.0745336	0.114237	0.139152	0.127108	0.140724	0.142627
27.12	222					26.1159	190798						73700	0.0357448	0.0619653	0.0574906	0.0756103	0.113997	0.137122	0.127459	0.142826	0.142627
27.14	199					26.1395	196027						73800	0.0350207	0.061144	0.0584699	0.0763915	0.114048	0.135382	0.128189	0.144133	0.142627
27.16	233					26.1631	202601						73900	0.0342495	0.0601125	0.0601926	0.0783142	0.113945	0.134595	0.13011	0.144658	0.141972
27.18	222					26.1867	210089						74000	0.0339639	0.0589128	0.061576	0.0810905	0.113883	0.133193	0.131282	0.145363	0.141317
27.2	232					26.2103	218146						74100	0.0338931	0.0579225	0.0626606	0.0833761	0.114381	0.131536	0.131885	0.145584	0.140663
27.22	243					26.2339	226524						74200	0.033494	0.0565471	0.0637417	0.0856054	0.114729	0.129911	0.133506	0.145169	0.139353
27.24	213					26.2575	235538						74300	0.0327879	0.0553487	0.0646734	0.0886289	0.114461	0.128443	0.135156	0.144667	0.138699
27.26	210					26.2811	245311						74400	0.032466	0.0545524	0.0655399	0.0913913	0.114727	0.128135	0.136309	0.143707	0.13739
27.28	213					26.3048	255492						74500	0.0321337	0.0529304	0.066619	0.0934207	0.115936	0.128078	0.137338	0.142517	0.135426
27.3	203					26.3284	264962						74600	0.0318327	0.0515192	0.0681805	0.0954511	0.116094	0.126938	0.138343	0.141222	0.133462
27.32	210					26.352	271679						74700	0.0315718	0.0501665	0.0696364	0.0975785	0.115847	0.126226	0.139659	0.139431	0.130188
27.34	219					26.3756	273893						74800	0.0310817	0.0482482	0.0706473	0.0993826	0.116564	0.125367	0.140386	0.137135	0.12757
27.36	196					26.3992	270816						74900	0.0307885	0.0471452	0.0719514	0.100324	0.117276	0.125136	0.140706	0.134987	0.124951
27.38	195					26.4228	263700						75000	0.0305845	0.0462919	0.0730826	0.100672	0.117655	0.125673	0.141174	0.133159	0.122987
27.4	219					26.4464	254948						75100	0.0297382	0.0450423	0.0738856	0.101346	0.11823	0.126649	0.141797	0.131756	0.121023
27.42	218					26.47	247310						75200	0.0293122	0.0445177	0.0748487	0.101687	0.119073	0.127369	0.142258	0.130234	0.118405
27.44	200					26.4937	242901						75300	0.0290284	0.043991	0.0756009	0.101142	0.119509	0.127914	0.141146	0.128746	0.11775
27.46	194					26.5173	242318						75400	0.0281201	0.0431807	0.0766584	0.100928	0.120276	0.128158	0.13989	0.127534	0.117096
27.48	185					26.5409	244555						75500	0.0275908	0.0430971	0.077806	0.100639	0.121535	0.127891	0.139144	0.126159	0.115786
27.5	159					26.5645	247843						75600	0.027343	0.0432744	0.0779537	0.0992164	0.122411	0.128283	0.137487	0.124971	0.115132
27.52	179					26.5881	250552						75700	0.0265181	0.043954	0.0784443	0.0978209	0.123452	0.127763	0.135695	0.124506	0.115132
27.54	183					26.6117	252248						75800	0.0258131	0.0446984	0.0794854	0.0966652	0.124298	0.126026	0.134286	0.124511	0.115786
27.56	180					26.6353	254196						75900	0.0255242	0.0454218	0.0801063	0.0958983	0.124995	0.124967	0.133044	0.124132	0.116441
27.58	198					26.659	259239						76000	0.02503	0.0466982	0.0804245	0.0949671	0.126005	0.123394	0.130929	0.123566	0.11906
27.6	195					26.6826	270140						76100	0.0245691	0.0479481	0.0803521	0.0936102	0.126459	0.120669	0.128429	0.123021	0.121023
27.62	194					26.7062	289130						76200	0.0241786	0.0495523	0.0801892	0.0931172	0.12632	0.117572	0.127186	0.122779	0.122987
27.64	199					26.7298	315576						76300	0.0241404	0.0508755	0.0802301	0.0927841	0.126628	0.115046	0.12677	0.123248	0.125606
27.66	177					26.7534	346736						76400	0.0244237	0.0521476	0.0803326	0.0922102	0.127274	0.112661	0.126097	0.123721	0.129534
27.68	203					26.777	377491						76500	0.0244346	0.0539382	0.0802849	0.0918456	0.127395	0.109978	0.125196	0.123577	0.132152
27.7	204					26.8006	401829						76600	0.0247986	0.0555104	0.0798494	0.0916185	0.127324	0.107014	0.124581	0.123407	0.134771
27.72	194					26.8242	414908						76700	0.025497	0.0569784	0.0791856	0.0912952	0.127416	0.104152	0.1245	0.123427	0.13739
27.74	220					26.8479	413993						76800	0.026039	0.0587422	0.0786484	0.0906477	0.127016	0.102136	0.12461	0.123448	0.140008
27.76	197					26.8715	399268						76900	0.026892	0.0603064	0.078364	0.0912898	0.126122	0.100689	0.125003	0.123603	0.141972
27.78	173					26.8951	373660						77000	0.0280245	0.0611142	0.0779319	0.092353	0.125603	0.099748	0.124934	0.123059	0.143281
27.8	180					26.9187	341743						77100	0.0289765	0.0620641	0.0768061	0.0922156	0.125496	0.0993924	0.124828	0.122197	0.144591
27.82	176					26.9423	308368						77200	0.0301953	0.0632842	0.0756891	0.0920881	0.125185	0.0988797	0.124822	0.121633	0.145245
27.84	153					26.9659	277669						77300	0.0317967	0.0633357	0.0751046	0.0927517	0.124441	0.0989569	0.125129	0.121504	0.1459
27.86	182					26.9895	252207						77400	0.033089	0.0633266	0.074665	0.093022	0.123691	0.100192	0.125001	0.12158	0.145245
27.88	191					27.0131	233388						77500	0.0343034	0.063353	0.0739522	0.0931388	0.122986	0.101668	0.124527	0.121568	0.145245
27.9	171					27.0368	220704						77600	0.0356586	0.0632829	0.0736391	0.0937135	0.122875	0.103433	0.124253	0.121436	0.144591
27.92	180					27.0604	213267						77700	0.0368255	0.0631288	0.0736627	0.094255	0.122795	0.105525	0.123743	0.121642	0.143281
27.94	164					27.084	210005						77800	0.0375836	0.0621906	0.0734021	0.0945711	0.122048	0.107751	0.123473	0.12231	0.141317
27.96	174					27.1076	210857						77900	0.0382815	0.0614157	0.0740601	0.0946411	0.121594	0.109801	0.123346	0.122934	0.140008
27.98	170					27.1312	216641						78000	0.0391376	0.0608796	0.0751418	0.0947309	0.121936	0.111999	0.122814	0.123921	0.139353
28	203					27.1548	229001						78100	0.039196	0.0606215	0.0759313	0.0952113	0.121937	0.113757	0.122507	0.12546	0.13739
28.02	199					27.1784	249139						78200	0.0388152	0.0606741	0.0774422	0.09598	0.12125	0.115093	0.122044	0.126879	0.135426
28.04	193					27.202	276250						78300	0.0391735	0.0602896	0.0789681	0.0968107	0.121324	0.116464	0.120497	0.128184	0.134116
28.06	188					27.2257	307180						78400	0.0388569	0.0597844	0.0804533	0.0979018	0.121287	0.117155	0.119791	0.130053	0.132152
28.08	189					27.2493	335918						78500	0.0378733	0.0598943	0.0824659	0.098877	0.120794	0.117763	0.120136	0.132194	0.130843
28.1	180					27.2729	356362						78600	0.0377165	0.0602431	0.084688	0.100076	0.120791	0.118377	0.119636	0.133873	0.130188
28.12	164					27.2965	363640						78700	0.0369238	0.0605362	0.0873291	0.101844	0.120608	0.11803	0.11936	0.135738	0.129534
28.14	168					27.3201	356736						78800	0.035379	0.0611721	0.0898665	0.103574	0.119939	0.117974	0.119024	0.137296	0.129534
28.16	171					27.3437	338486						78900	0.0342253	0.0614961	0.0916409	0.105043	0.119313	0.118161	0.118139	0.138306	0.129534
28.18	155					27.3673	314083						79000	0.0332885	0.061423	0.093498	0.106221	0.118479	0.117529	0.118349	0.139818	0.130188
28.2	160					27.391	289282						79100	0.0322678	0.0619188	0.0959495	0.107914	0.117744	0.116881	0.118953	0.140991	0.130843
28.22	171					27.4146	268295						79200	0.0310137	0.0626044	0.0983175	0.109894	0.116869	0.116807	0.118924	0.141478	0.132152
28.24	169					27.4382	252671						79300	0.0296984	0.0629229	0.100282	0.110916	0.115771	0.116452	0.119671	0.142118	0.133462
28.26	171					27.4618	241821						79400	0.0287641	0.0630139	0.101927	0.111638	0.115008	0.115155	0.120763	0.142663	0.134771
28.28	167					27.4854	233724						79500	0.0282059	0.0631228	0.103374	0.112488	0.113965	0.113994	0.121071	0.142459	0.136735
28.3	165					27.509	226362						79600	0.0275914	0.0629926	0.104749	0.11301	0.113158	0.11332	0.122062	0.142464	0.138044
28.32	173					27.5326	218053						79700	0.0269819	0.0626127	0.106035	0.113879	0.112255	0.113429	0.123259	0.142381	0.139353
28.34	151					27.5562	208525						79800	0.0266851	0.0622196	0.107283	0.114888	0.110943	0.11362	0.124469	0.141804	0.141317
28.36	168					27.5799	198704						79900	0.0265391	0.0615482	0.107869	0.11491	0.110234	0.113782	0.125962	0.141375	0.143936
28.38	182					27.6035	190507						80000	0.0267112	0.0610322	0.107882	0.114628	0.10959	0.113982	0.127311	0.140655	0.144591
28.4	186					27.6271	186543						80100	0.0269073	0.0604719	0.107756	0.114407	0.108604	0.114054	0.128237	0.139845	0.1459
28.42	182					27.6507	189223						80200	0.0271084	0.0600255	0.108389	0.113966	0.108156	0.11484	0.12976	0.13915	0.147209
28.44	180					27.6743	199365						80300	0.0279749	0.0591989	0.108941	0.114269	0.107709	0.115983	0.130963	0.138173	0.148518
28.46	178					27.6979	215747						80400	0.0285841	0.0579049	0.10833	0.114691	0.107318	0.117585	0.131958	0.137093	0.149173
28.48	158					27.7215	235106						80500	0.0288997	0.0572545	0.10742	0.114092	0.106832	0.118934	0.133412	0.136106	0.149828
28.5	164					27.7451	253104						80600	0.029876	0.0568342	0.10712	0.113469	0.106304	0.120604	0.134474	0.135145	0.149173
28.52	163					27.7688	266089						80700	0.0310109	0.0563417	0.106916	0.113545	0.106628	0.122735	0.135272	0.134239	0.148518
28.54	160					27.7924	272179						80800	0.0320329	0.0559292	0.106117	0.11337	0.10672	0.124373	0.136422	0.13311	0.148518
28.56	166					27.816	272399						80900	0.0329033	0.0553275	0.105083	0.113574	0.106615	0.125574	0.136935	0.132226	0.148518
28.58	156					27.8396	269490						81000	0.0337588	0.0549792	0.103726	0.1141	0.106542	0.127106	0.137394	0.131752	0.147864
28.6	172					27.8632	267260						81100	0.0346892	0.0551104	0.102666	0.114156	0.106404	0.128225	0.137425	0.131579	0.146554
28.62	179					27.8868	268217						81200	0.0356361	0.0550928	0.101577	0.114233	0.106545	0.128913	0.136065	0.131679	0.1459
28.64	188					27.9104	273238						81300	0.0368365	0.0551533	0.100195	0.114431	0.106287	0.129525	0.135698	0.131728	0.1459
28.66	181					27.934	281490						81400	0.0378843	0.0553168	0.0985322	0.114372	0.105823	0.129533	0.135383	0.131952	0.145245
28.68	186					27.9577	291194						81500	0.0384471	0.0561758	0.0967802	0.11443	0.106103	0.129496	0.134014	0.1321	0.144591
28.7	174					27.9813	301185						81600	0.0386303	0.0572127	0.0950497	0.114657	0.105995	0.129821	0.134288	0.132543	0.144591
28.72	189					28.0049	311348						81700	0.0386764	0.0578325	0.0936883	0.114468	0.105456	0.129748	0.13437	0.133532	0.145245
28.74	176					28.0285	322388						81800	0.0393042	0.058649	0.0924114	0.113734	0.105634	0.127883	0.132917	0.134099	0.145245
28.76	177					28.0521	335299						81900	0.0399575	0.0597746	0.0909144	0.113456	0.10537	0.126087	0.133067	0.135007	0.1459
28.78	163					28.0757	350042						82000	0.0401375	0.0608985	0.0894063	0.113399	0.104181	0.124851	0.13331	0.136506	0.146554
28.8	169					28.0993	365243						82100	0.0399517	0.062086	0.088116	0.112713	0.103248	0.122081	0.133313	0.137471	0.1459
28.82	181					28.123	379389						82200	0.0392479	0.0637011	0.0869396	0.112727	0.102451	0.120113	0.134453	0.138126	0.146554
28.84	177					28.1466	391859						82300	0.0386443	0.0651382	0.085883	0.112394	0.101222	0.118637	0.134832	0.13899	0.147209
28.86	170					28.1702	404119						82400	0.0382393	0.0654863	0.0846887	0.110907	0.100192	0.116388	0.135116	0.139513	0.147864
28.88	166					28.1938	418594						82500	0.0378287	0.0658943	0.0835403	0.109488	0.099255	0.114233	0.136023	0.140109	0.147209
28.9	162					28.2174	437324						82600	0.0372666	0.0670243	0.0829849	0.108301	0.097873	0.112641	0.137027	0.140751	0.147864
28.92	158					28.241	460126						82700	0.0366108	0.0677652	0.0822405	0.106861	0.0967586	0.111403	0.138172	0.14045	0.147864
28.94	157					28.2646	484383						82800	0.0362996	0.0681529	0.0812067	0.105104	0.0957214	0.109399	0.138977	0.139844	0.147209
28.96	155					28.2882	507515						82900	0.0356329	0.067937	0.0804103	0.103501	0.0941778	0.107274	0.140214	0.1395	0.146554
28.98	174					28.3119	530035						83000	0.0345848	0.0676258	0.0795785	0.101886	0.093322	0.106717	0.141729	0.138402	0.1459
29	162					28.3355	557000						83100	0.0338761	0.067795	0.0784233	0.100377	0.0926871	0.106194	0.142295	0.136824	0.144591
29.02	164					28.3591	596591						83200	0.0334511	0.0677452	0.0770759	0.0990323	0.0917882	0.105894	0.142696	0.135826	0.143936
29.04	176					28.3827	655657						83300	0.0330267	0.067149	0.0759236	0.0975093	0.0910231	0.106466	0.143728	0.134688	0.142627
29.06	166					28.4063	735484						83400	0.0325351	0.0664778	0.0752413	0.0963159	0.0900496	0.106686	0.144601	0.133025	0.140663
29.08	166					28.4299	828870						83500	0.0322669	0.0663072	0.0745714	0.0959001	0.0896506	0.107161	0.144688	0.131896	0.138699
29.1	161					28.4535	921901						83600	0.0323566	0.0657913	0.0737456	0.0953847	0.0897065	0.108169	0.144769	0.130936	0.13739
29.12	170					28.4771	998710						83700	0.0320331	0.0646237	0.0729471	0.0947821	0.0891803	0.109557	0.144432	0.12975	0.135426
29.14	166					28.5008	1.04639e+06						83800	0.0314121	0.0638471	0.072377	0.0945118	0.0887519	0.111592	0.143421	0.128651	0.134116
29.16	171					28.5244	1.05937e+06						83900	0.0314001	0.0632848	0.0725557	0.0946447	0.0891775	0.113032	0.142581	0.127978	0.132152
29.18	167					28.548	1.04144e+06						84000	0.0315906	0.0625845	0.0730209	0.0950578	0.0896605	0.114579	0.141857	0.127486	0.130188
29.2	161					28.5716	1.00473e+06						84100	0.0316159	0.0621055	0.0731994	0.0955921	0.0894828	0.116999	0.141589	0.127198	0.128879
29.22	177					28.5952	966863						84200	0.031665	0.0620523	0.0732378	0.0963338	0.0892824	0.119146	0.141779	0.127247	0.12757
29.24	172					28.6188	946120						84300	0.0318387	0.0620228	0.0733311	0.0977617	0.0894316	0.121669	0.140785	0.127279	0.12757
29.26	181					28.6424	955639						84400	0.0324488	0.0620025	0.0731006	0.0990656	0.0897239	0.124188	0.139546	0.127527	0.126915
29.28	200					28.666	999634						84500	0.0329465	0.0622249	0.0730719	0.0999824	0.0894631	0.12658	0.139335	0.127739	0.12757
29.3	188					28.6897	1.07225e+06						84600	0.0331639	0.0624048	0.0735842	0.10173	0.0894603	0.128793	0.13922	0.127755	0.128225
29.32	171					28.7133	1.16056e+06						84700	0.0334732	0.062839	0.0740623	0.103574	0.089985	0.130778	0.139137	0.128418	0.128225
29.34	172					28.7369	1.24995e+06						84800	0.0343727	0.0636178	0.0739372	0.104931	0.0898772	0.132702	0.139572	0.129285	0.128225
29.36	199					28.7605	1.3303e+06						84900	0.0353368	0.0641308	0.0734774	0.106507	0.0893	0.13494	0.139399	0.12961	0.129534
29.38	185					28.7841	1.39891e+06						85000	0.0360645	0.0645167	0.0731718	0.10831	0.0886143	0.137004	0.138778	0.129671	0.130188
29.4	179					28.8077	1.4601e+06						85100	0.0367083	0.0653177	0.0729929	0.109483	0.0879796	0.137967	0.138272	0.129748	0.131498
29.42	170					28.8313	1.52019e+06						85200	0.0376435	0.0664279	0.072759	0.110119	0.088118	0.138494	0.138003	0.129897	0.133462
29.44	172					28.855	1.58136e+06						85300	0.0386708	0.0670722	0.072407	0.110245	0.0886126	0.139184	0.138292	0.130192	0.135426
29.46	176					28.8786	1.63888e+06						85400	0.0393101	0.0674465	0.0717932	0.110407	0.0888339	0.139546	0.138471	0.130193	0.13608
29.48	172					28.9022	1.68295e+06						85500	0.040069	0.0680274	0.0709789	0.110601	0.0890729	0.140168	0.137905	0.129957	0.138044
29.5	176					28.9258	1704366						85600	0.0410749	0.0681569	0.0700359	0.109923	0.089941	0.140585	0.137739	0.130058	0.139353
29.52	161					28.9494	1.69942e+06						85700	0.041727	0.0676388	0.0692564	0.108906	0.0909521	0.13938	0.138281	0.130135	0.140663
29.54	186					28.973	1.6723e+06						85800	0.0420202	0.0679876	0.0684727	0.10804	0.09201	0.138063	0.138958	0.129502	0.142627
29.56	168					28.9966	1.6331e+06						85900	0.0421737	0.0681837	0.0678792	0.10661	0.0928397	0.137055	0.13913	0.129094	0.142627
29.58	182					29.0202	1.59257e+06						86000	0.0421793	0.0675988	0.067385	0.105335	0.0940718	0.135989	0.139607	0.128927	0.143281
29.6	178					29.0439	1.55598e+06						86100	0.0424056	0.0680403	0.0671432	0.103149	0.0957816	0.134641	0.140799	0.128522	0.143936
29.62	181					29.0675	1521074						86200	0.04221	0.0682276	0.0671912	0.100495	0.0970487	0.133181	0.141343	0.128551	0.143281
29.64	179					29.0911	1.48148e+06						86300	0.0418289	0.0676704	0.0670475	0.0985555	0.0981146	0.131878	0.141705	0.128263	0.143281
29.66	181					29.1147	1.43416e+06						86400	0.0420744	0.067854	0.0678095	0.0960833	0.0994786	0.129998	0.142694	0.127922	0.143936
29.68	177					29.1383	1.3824e+06						86500	0.0417965	0.0682512	0.0688061	0.0931217	0.100756	0.12884	0.143524	0.127993	0.143281
29.7	164					29.1619	1.33477e+06						86600	0.0409958	0.0685724	0.0691595	0.0906001	0.10162	0.127896	0.143869	0.128344	0.141972
29.72	165					29.1855	1.2992e+06						86700	0.0405733	0.0688443	0.0703486	0.0888977	0.102507	0.126862	0.145038	0.128661	0.142627
29.74	199					29.2091	1.27865e+06						86800	0.0401356	0.0690044	0.0717385	0.0867627	0.103725	0.126025	0.146564	0.128863	0.143281
29.76	175					29.2328	1.27089e+06						86900	0.0396255	0.0692397	0.0731483	0.0843243	0.104163	0.12443	0.146879	0.129176	0.143281
29.78	183					29.2564	1.27213e+06						87000	0.0391178	0.0693718	0.0750027	0.0827043	0.104185	0.123085	0.147631	0.129632	0.143936
29.8	182					29.28	1.28058e+06						87100	0.0384876	0.0693969	0.0768594	0.0818891	0.104665	0.122769	0.148256	0.130296	0.143936
29.82	193					29.3036	1.29699e+06						87200	0.0384151	0.0696204	0.0784975	0.0812245	0.104683	0.122266	0.148872	0.130944	0.143936
29.84	197					29.3272	1.32322e+06						87300	0.0385818	0.0696313	0.0801018	0.0810027	0.104311	0.121326	0.150341	0.131278	0.145245
29.86	183					29.3508	1.35886e+06						87400	0.038246	0.0694387	0.0815705	0.0805213	0.104619	0.120315	0.150533	0.132081	0.1459
29.88	178					29.3744	1.40022e+06						87500	0.0382796	0.0691652	0.0827749	0.080527	0.104974	0.119492	0.150606	0.13247	0.147209
29.9	170					29.398	1.44263e+06						87600	0.0384512	0.0687476	0.0835677	0.0815526	0.104769	0.118532	0.150912	0.132506	0.147209
29.92	176					29.4217	1.48329e+06						87700	0.0385494	0.0684708	0.0840287	0.0823488	0.104278	0.117907	0.151164	0.13303	0.147864
29.94	180					29.4453	1.52262e+06						87800	0.0389036	0.0675566	0.0845985	0.0826988	0.103703	0.117123	0.151425	0.133173	0.148518
29.96	185					29.4689	1.56209e+06						87900	0.039339	0.0667387	0.0848496	0.0834588	0.103859	0.115858	0.151441	0.132776	0.148518
29.98	199					29.4925	1.60036e+06						88000	0.0396585	0.0663093	0.0848424	0.0846002	0.10399	0.115441	0.150789	0.132434	0.148518
30	177					29.5161	1630906						88100	0.0399575	0.0651505	0.0849607	0.0861714	0.103723	0.115392	0.150604	0.132312	0.148518
30.02	182					29.5397	1.64497e+06						88200	0.0405366	0.0643421	0.0849084	0.0875968	0.103796	0.114983	0.151429	0.132157	0.148518
30.04	182					29.5633	1.63652e+06						88300	0.0406481	0.0638408	0.0847641	0.0888808	0.103769	0.11417	0.151082	0.131896	0.147864
30.06	195					29.5869	1.60735e+06						88400	0.0408946	0.0631049	0.0849821	0.0896848	0.103595	0.113609	0.150284	0.131845	0.147209
30.08	203					29.6106	1.56791e+06						88500	0.0413322	0.0627216	0.0853038	0.0899554	0.104583	0.113789	0.150394	0.131733	0.147209
30.1	197					29.6342	1.5334e+06						88600	0.0413417	0.062179	0.0854253	0.0908264	0.105863	0.113686	0.149579	0.131773	0.1459
30.12	178					29.6578	1.51829e+06						88700	0.0412896	0.0612999	0.0854475	0.0909719	0.106822	0.113148	0.149193	0.131711	0.1459
30.14	184					29.6814	1530845						88800	0.0413426	0.060414	0.0857916	0.0905067	0.107829	0.113214	0.149281	0.131566	0.145245
30.16	202					29.705	1.57006e+06						88900	0.0413746	0.0593252	0.0865798	0.0908147	0.108805	0.113831	0.148965	0.131936	0.145245
30.18	203					29.7286	1.62687e+06						89000	0.0412949	0.0584813	0.0869392	0.090443	0.109712	0.114391	0.149323	0.13222	0.145245
30.2	221					29.7522	1.6882e+06						89100	0.0409276	0.0580755	0.086937	0.0890411	0.110729	0.114748	0.148434	0.13243	0.145245
30.22	220					29.7759	1.74166e+06						89200	0.0406509	0.0574094	0.0875982	0.0886559	0.111999	0.11456	0.146927	0.133077	0.1459
30.24	226					29.7995	1.7786e+06						89300	0.0406191	0.0565324	0.0884957	0.0883243	0.11343	0.114656	0.146075	0.133665	0.147209
30.26	254					29.8231	1.79457e+06						89400	0.0402245	0.0558835	0.0892862	0.0870279	0.114909	0.115127	0.145409	0.133953	0.147864
30.28	256					29.8467	1.78964e+06						89500	0.0396416	0.0554312	0.0898934	0.0855988	0.116299	0.114983	0.145861	0.134607	0.147864
30.3	279					29.8703	1.76741e+06						89600	0.0396099	0.0544618	0.0903074	0.0848971	0.117328	0.11509	0.146197	0.135159	0.148518
30.32	276					29.8939	1.73475e+06						89700	0.0396949	0.0535664	0.0908812	0.0858174	0.118754	0.115398	0.145665	0.135202	0.149828
30.34	281					29.9175	1.70216e+06						89800	0.0389927	0.0529871	0.091508	0.086609	0.120154	0.116153	0.146198	0.135793	0.151137
30.36	319					29.9411	1.68296e+06						89900	0.0383071	0.0523828	0.0915035	0.0864442	0.12129	0.115415	0.147442	0.136209	0.152446
30.38	353					29.9648	1.69028e+06						90000	0.0381203	0.0517453	0.0910877	0.0871027	0.122126	0.114377	0.147906	0.13639	0.153101
30.4	366					29.9884	1.73202e+06						90100	0.0382417	0.0510024	0.0910096	0.0885093	0.122663	0.114964	0.148712	0.136919	0.153756
30.42	389					30.012	1.80545e+06						90200	0.0382529	0.0505998	0.0908085	0.089932	0.122974	0.115223	0.149786	0.137287	0.15441
30.44	414					30.0356	1.89606e+06						90300	0.0377677	0.0499458	0.0899105	0.0914873	0.123867	0.114939	0.150132	0.137582	0.15441
30.46	447					30.0592	1.98207e+06						90400	0.0369426	0.0487985	0.0891305	0.0938626	0.125403	0.114349	0.151586	0.137817	0.15441
30.48	470					30.0828	2.04165e+06						90500	0.0365528	0.048669	0.0879668	0.0960186	0.126068	0.114031	0.15285	0.138253	0.15441
30.5	514					30.1064	2.06107e+06						90600	0.0366807	0.0492327	0.0864646	0.0972274	0.126202	0.113919	0.152247	0.13849	0.15441
30.52	621					30.13	2.03752e+06						90700	0.036227	0.0493734	0.0850328	0.0990736	0.126196	0.113299	0.152436	0.139182	0.153101
30.54	726					30.1537	1.9791e+06						90800	0.0357901	0.0490777	0.0839844	0.100923	0.126007	0.112247	0.153202	0.140587	0.152446
30.56	873					30.1773	1.90194e+06						90900	0.0357628	0.0488674	0.0830375	0.102419	0.126098	0.111474	0.153538	0.141466	0.151137
30.58	1041					30.2009	1.82562e+06						91000	0.0357371	0.0492413	0.0815917	0.102798	0.126182	0.11046	0.154382	0.141892	0.150482
30.6	1211					30.2245	1.76745e+06						91100	0.0357413	0.0495625	0.0803442	0.102245	0.125924	0.109192	0.154141	0.142626	0.149173
30.62	1449					30.2481	1.7371e+06						91200	0.0354591	0.0496644	0.0793077	0.102522	0.125997	0.108311	0.152742	0.143222	0.147209
30.64	1596					30.2717	1.73363e+06						91300	0.0353027	0.0498372	0.078119	0.102474	0.126168	0.106743	0.151827	0.143913	0.144591
30.66	1733					30.2953	1.74826e+06						91400	0.0353077	0.0501187	0.0765502	0.101355	0.126583	0.105269	0.151267	0.144769	0.143281
30.68	1873					30.3189	1.77036e+06						91500	0.0351451	0.0499389	0.0747168	0.0999043	0.126992	0.104489	0.15086	0.145258	0.141317
30.7	1972					30.3426	1.79351e+06						91600	0.0351842	0.0498053	0.0732242	0.0982619	0.126628	0.103311	0.149378	0.145389	0.139353
30.72	1918					30.3662	1.81644e+06						91700	0.0352264	0.0500388	0.0715516	0.0968816	0.127047	0.101936	0.146458	0.145621	0.138044
30.74	1711					30.3898	1.84197e+06						91800	0.0354109	0.0502568	0.0700759	0.0957187	0.127638	0.100774	0.143911	0.145798	0.136735
30.76	1476					30.4134	1.87272e+06						91900	0.0354284	0.0502967	0.0688943	0.0940305	0.127314	0.100304	0.141588	0.145713	0.135426
30.78	1251					30.437	1.90911e+06						92000	0.0355322	0.0503394	0.0671139	0.0912916	0.127429	0.100038	0.13901	0.145331	0.134771
30.8	996					30.4606	1.94773e+06						92100	0.0361551	0.0503972	0.0649676	0.0892527	0.12735	0.0989668	0.135936	0.144651	0.134116
30.82	787					30.4842	1.98324e+06						92200	0.0367123	0.0503606	0.0627333	0.0882371	0.127161	0.0987665	0.132762	0.144259	0.133462
30.84	576					30.5079	2.00989e+06						92300	0.0372828	0.0502864	0.0607353	0.0869425	0.127334	0.0994742	0.130738	0.143615	0.133462
30.86	458					30.5315	2.02303e+06						92400	0.0379415	0.0502057	0.0587481	0.0859765	0.12697	0.0999743	0.128185	0.142147	0.133462
30.88	359					30.5551	2.02184e+06						92500	0.0383268	0.0503828	0.0571155	0.0850972	0.12654	0.100294	0.125456	0.141173	0.134116
30.9	279					30.5787	2.01022e+06						92600	0.0390456	0.0509794	0.0557618	0.0838969	0.12568	0.10076	0.123937	0.140448	0.134771
30.92	241					30.6023	1.99566e+06						92700	0.0400128	0.0514611	0.054259	0.0831511	0.124735	0.102122	0.12238	0.139154	0.135426
30.94	247					30.6259	1.98554e+06						92800	0.0402352	0.0519101	0.0531467	0.0828982	0.124372	0.103678	0.120179	0.137815	0.13608
30.96	231					30.6495	1.98219e+06						92900	0.040329	0.0524546	0.0522869	0.0823594	0.124323	0.105148	0.118724	0.136612	0.13739
30.98	244					30.6731	1.98036e+06						93000	0.0405471	0.0531792	0.0517632	0.0813195	0.124274	0.106278	0.118075	0.135681	0.138044
31	245					30.6968	1.969e+06						93100	0.0404935	0.0544532	0.0521716	0.0802669	0.123948	0.107496	0.117276	0.134728	0.139353
31.02	222					30.7204	1.93765e+06						93200	0.0405114	0.0554529	0.0527403	0.0793625	0.123974	0.109032	0.116823	0.133661	0.141317
31.04	206					30.744	1.88268e+06						93300	0.0402573	0.0562412	0.0530177	0.0784277	0.124207	0.110608	0.116291	0.132891	0.141317
31.06	229					30.7676	1.81116e+06						93400	0.0395607	0.057564	0.0535752	0.0772268	0.124074	0.111837	0.115101	0.132129	0.141317
31.08	222					30.7912	1.74044e+06						93500	0.0389955	0.0580084	0.0547002	0.0760928	0.124748	0.113496	0.115408	0.131464	0.141972
31.1	212					30.8148	1.6934e+06						93600	0.0383921	0.0585246	0.0563579	0.0748296	0.125984	0.115105	0.117073	0.130952	0.142627
31.12	246					30.8384	1.69066e+06						93700	0.0375123	0.0599439	0.0578996	0.0736676	0.127134	0.116468	0.11766	0.130685	0.143281
31.14	261					30.862	1.74146e+06						93800	0.0368633	0.0605942	0.058929	0.072448	0.128428	0.117988	0.118003	0.130336	0.143281
31.16	315					30.8857	1.83783e+06						93900	0.0362065	0.0609781	0.0600985	0.0706622	0.129937	0.119303	0.118876	0.129949	0.142627
31.18	364					30.9093	1.95742e+06						94000	0.0351911	0.0618696	0.0615089	0.0692327	0.131253	0.120946	0.119227	0.130199	0.142627
31.2	432					30.9329	2.07181e+06						94100	0.0342399	0.0625797	0.0626562	0.0686359	0.132374	0.121705	0.120083	0.130383	0.142627
31.22	511					30.9565	2.15651e+06						94200	0.0334096	0.0629617	0.063894	0.0673606	0.13347	0.122408	0.121723	0.130152	0.141317
31.24	643					30.9801	2.1965e+06						94300	0.0325852	0.0634314	0.0646925	0.0663641	0.134787	0.123965	0.123301	0.129851	0.140008
31.26	848					31.0037	2.18879e+06						94400	0.0319158	0.0636988	0.0649865	0.0663471	0.136761	0.124385	0.124199	0.129958	0.140663
31.28	1043					31.0273	2.14151e+06						94500	0.0313169	0.0632895	0.065459	0.0656826	0.138342	0.124499	0.124517	0.13051	0.140663
31.3	1244					31.0509	2.07149e+06						94600	0.0306041	0.0630676	0.0659022	0.0654417	0.139384	0.125194	0.125868	0.130539	0.140008
31.32	1406					31.0746	2.00221e+06						94700	0.030115	0.0632205	0.0659565	0.0661827	0.140445	0.126118	0.127554	0.130126	0.140008
31.34	1376					31.0982	1.95955e+06						94800	0.0301821	0.0628508	0.0661035	0.0670436	0.141366	0.126825	0.128974	0.129612	0.140008
31.36	1224					31.1218	1.96456e+06						94900	0.0300371	0.0624215	0.0662434	0.0681898	0.141608	0.126831	0.130253	0.129446	0.140008
31.38	1048					31.1454	2.02321e+06						95000	0.0298387	0.061775	0.0660914	0.0696816	0.141985	0.126569	0.131441	0.129079	0.140663
31.4	860					31.169	2.12141e+06						95100	0.0304053	0.060754	0.0660597	0.0709971	0.142947	0.126622	0.132155	0.128473	0.141317
31.42	707					31.1926	2.23028e+06						95200	0.0304875	0.0601735	0.0665012	0.0725029	0.143209	0.126809	0.133539	0.128383	0.141972
31.44	563					31.2162	2.31942e+06						95300	0.0304249	0.0596393	0.0666738	0.0744683	0.142766	0.126147	0.135503	0.12792	0.142627
31.46	419					31.2399	2.36755e+06						95400	0.0310448	0.0590822	0.0667129	0.0761772	0.142122	0.12573	0.136686	0.127475	0.142627
31.48	309					31.2635	2.36803e+06						95500	0.0312275	0.0584487	0.0670058	0.0779107	0.141358	0.125604	0.13727	0.127419	0.143281
31.5	242					31.2871	2.32874e+06						95600	0.0311729	0.0573952	0.0673977	0.0792198	0.140389	0.124721	0.137668	0.126828	0.143936
31.52	231					31.3107	2.26684e+06						95700	0.0314277	0.0565848	0.0682299	0.0805218	0.138992	0.123341	0.137856	0.126578	0.143936
31.54	195					31.3343	2.2007e+06						95800	0.0314658	0.0556775	0.0689481	0.0825238	0.137707	0.121775	0.138492	0.126999	0.143281
31.56	198					31.3579	2.14184e+06						95900	0.0313038	0.0549115	0.0696972	0.083631	0.136637	0.120347	0.139262	0.127326	0.143281
31.58	208					31.3815	2.09288e+06						96000	0.0317197	0.054056	0.0704842	0.084245	0.135142	0.119471	0.139077	0.127341	0.142627
31.6	180					31.4051	2.04978e+06						96100	0.0318856	0.0530826	0.0712918	0.0846681	0.133419	0.117922	0.139266	0.127557	0.141972
31.62	168					31.4288	2.00792e+06						96200	0.0314381	0.052407	0.0723194	0.0850726	0.131776	0.115489	0.140003	0.128114	0.140663
31.64	189					31.4524	1.96468e+06						96300	0.0314176	0.0513299	0.0730791	0.0853148	0.130239	0.113795	0.140064	0.128192	0.139353
31.66	195					31.476	1.91938e+06						96400	0.0316392	0.0504293	0.0738527	0.0850834	0.128623	0.11283	0.139836	0.128463	0.138044
31.68	179					31.4996	1.87069e+06						96500	0.0316664	0.0500479	0.0746601	0.0854559	0.126735	0.111154	0.139898	0.129382	0.136735
31.7	168					31.5232	1.81694e+06						96600	0.0315889	0.0495678	0.0753677	0.0853271	0.125255	0.109886	0.139878	0.130047	0.135426
31.72	154					31.5468	1.75674e+06						96700	0.0315131	0.0488823	0.076085	0.0842008	0.124761	0.109263	0.139498	0.130189	0.134116
31.74	156					31.5704	1.69186e+06						96800	0.031282	0.0484031	0.0767877	0.0843307	0.12344	0.108603	0.139507	0.130381	0.132807
31.76	173					31.594	1.62761e+06						96900	0.0311362	0.0483885	0.0777954	0.0845528	0.121312	0.108125	0.140224	0.130346	0.131498
31.78	169					31.6177	1.5711e+06						97000	0.0311687	0.0483735	0.0784292	0.0836215	0.120314	0.107784	0.139843	0.130387	0.130188
31.8	156					31.6413	1.52717e+06						97100	0.0313974	0.0482914	0.0785737	0.0833882	0.119353	0.10767	0.138932	0.130786	0.128879
31.82	147					31.6649	1.49427e+06						97200	0.0315966	0.0486359	0.0784953	0.0838138	0.118122	0.10887	0.138231	0.130881	0.128225
31.84	147					31.6885	1.46526e+06						97300	0.0317556	0.0493233	0.0785966	0.083798	0.117537	0.109902	0.136902	0.130796	0.12757
31.86	155					31.7121	1.42987e+06						97400	0.0319148	0.0500637	0.079052	0.0837598	0.116888	0.110483	0.136472	0.130963	0.126261
31.88	154					31.7357	1.38119e+06						97500	0.0320802	0.0507938	0.0792509	0.0840988	0.11598	0.112026	0.135698	0.131408	0.126261
31.9	161					31.7593	1.31801e+06						97600	0.0321867	0.0515721	0.0790852	0.0845801	0.115255	0.11293	0.13312	0.131541	0.125606
31.92	161					31.7829	1.24559e+06						97700	0.032647	0.0530741	0.0790653	0.08488	0.114757	0.114037	0.130407	0.131051	0.124297
31.94	168					31.8066	1.17229e+06						97800	0.0336852	0.0543312	0.079092	0.0851047	0.114615	0.115661	0.128203	0.130304	0.124297
31.96	162					31.8302	1.10591e+06						97900	0.0343322	0.0553394	0.0789752	0.0853219	0.114205	0.116806	0.125214	0.130183	0.123642
31.98	151					31.8538	1.05026e+06						98000	0.0345486	0.0570831	0.079212	0.0855214	0.114094	0.117743	0.122218	0.130378	0.122987
32	166					31.8774	1.0034e+06						98100	0.0356493	0.0591336	0.0792185	0.0853541	0.113936	0.11985	0.120357	0.130221	0.122987
32.02	153					31.901	958481						98200	0.0369112	0.0608492	0.079069	0.0854124	0.113136	0.121306	0.118051	0.129977	0.122987
32.04	151					31.9246	907088						98300	0.0372314	0.06225	0.0789749	0.0862417	0.11283	0.121267	0.11479	0.129134	0.122987
32.06	157					31.9482	841376						98400	0.0378531	0.0641991	0.0787673	0.0865206	0.112676	0.122093	0.112693	0.128066	0.122987
32.08	151					31.9719	758130						98500	0.038694	0.0658905	0.0785795	0.0865319	0.112201	0.122688	0.110855	0.127869	0.122987
32.1	162					31.9955	661616						98600	0.0391008	0.0672285	0.0783823	0.0873636	0.11151	0.122853	0.108075	0.12755	0.122987
32.12	163					32.0191	563104						98700	0.0396251	0.0685854	0.0784162	0.0880445	0.11059	0.123625	0.106588	0.126774	0.123642
32.14	156					32.0427	476713						98800	0.0397434	0.0693982	0.0783957	0.0887417	0.109756	0.123365	0.106594	0.1263	0.123642
32.16	151					32.0663	412707						98900	0.0400565	0.069917	0.0782654	0.0897184	0.108728	0.122589	0.105793	0.125916	0.124297
32.18	164					32.0899	372728						99000	0.0406141	0.0699727	0.0783258	0.0906531	0.107718	0.122785	0.105443	0.125579	0.125606
32.2	168					32.1135	352080						99100	0.0403368	0.0694641	0.0786866	0.0917837	0.106515	0.123313	0.106506	0.125117	0.126261
32.22	151					32.1371	343563						99200	0.0401963	0.069199	0.0792289	0.0926512	0.105319	0.12316	0.107154	0.124755	0.126915
32.24	169					32.1608	342207						99300	0.0400071	0.0683263	0.0793572	0.0936389	0.104065	0.122988	0.108168	0.124515	0.12757
32.26	154					32.1844	344964						99400	0.0396513	0.0669762	0.0799164	0.0949033	0.103068	0.123561	0.10971	0.124728	0.128225
32.28	154					32.208	350872						99500	0.0396364	0.0660051	0.080619	0.0962485	0.101771	0.123729	0.110704	0.125293	0.128879
32.3	149					32.2316	358823						99600	0.039278	0.0640903	0.0801725	0.0976395	0.100965	0.124001	0.112267	0.125571	0.128879
32.32	161					32.2552	367594						99700	0.0386199	0.0620288	0.0806449	0.0989129	0.10082	0.124591	0.113446	0.126191	0.129534
32.34	171					32.2788	374647						99800	0.038517	0.0609366	0.0817105	0.0995182	0.100362	0.124809	0.114185	0.127289	0.129534
32.36	177					32.3024	376902						99900	0.0384813	0.0591984	0.0819764	0.0993772	0.100656	0.12561	0.114953	0.128207	0.130188
32.38	159					32.326	372278						100000	0.0389261	0.0526963	0.0773043	0.0954987	0.106321	0.122563	0.131228	0.132127	0.138585
32.4	157					32.3497	360124						100200	0.039168	0.0525655	0.0773337	0.0960501	0.106185	0.121708	0.131015	0.132417	0.138221
32.42	173					32.3733	342837						100400	0.0389877	0.0521218	0.0778885	0.0951736	0.106653	0.121243	0.131124	0.132945	0.13789
32.44	202					32.3969	323610						100600	0.0387282	0.0528036	0.0757436	0.0957394	0.106216	0.121675	0.131874	0.133347	0.137821
32.46	188					32.4205	305920						100800	0.038942	0.0525513	0.0763419	0.0951781	0.106122	0.121549	0.13158	0.133305	0.13821
32.48	164					32.4441	291540						101000	0.0388337	0.0525574	0.0762997	0.0946043	0.106099	0.121561	0.131029	0.133828	0.137855
32.5	167					32.4677	280301						101200	0.0387731	0.052504	0.0761374	0.0945495	0.106413	0.120785	0.130775	0.133947	0.137667
32.52	176					32.4913	271009						101400	0.0391208	0.052495	0.0759883	0.0945217	0.106758	0.121305	0.13115	0.133848	0.137439
32.54	188					32.5149	263989						101600	0.0393992	0.0525377	0.0753356	0.0942253	0.106864	0.120429	0.130529	0.134155	0.137701
32.56	193					32.5386	260709						101800	0.0396146	0.0528689	0.0750688	0.0932348	0.107249	0.120502	0.130132	0.134078	0.137513
32.58	180					32.5622	263189						102000	0.0402106	0.0530259	0.0745796	0.0930193	0.107388	0.120374	0.130074	0.134197	0.137638
32.6	179					32.5858	273378						102200	0.0400876	0.0531341	0.0753507	0.0931379	0.107807	0.119614	0.12964	0.133967	0.137237
32.62	193					32.6094	290497						102400	0.0402714	0.0530649	0.0753426	0.092036	0.107611	0.120539	0.130123	0.133936	0.136619
32.64	186					32.633	311840						102600	0.0409531	0.0529146	0.0756971	0.092767	0.107897	0.120856	0.129723	0.133683	0.136424
32.66	194					32.6566	334292						102800	0.041172	0.0533592	0.0756456	0.0919776	0.10815	0.120171	0.12968	0.133359	0.136412
32.68	192					32.6802	355174						103000	0.0407158	0.0528407	0.0753771	0.0921438	0.10789	0.120266	0.128649	0.133278	0.135713
32.7	172					32.7039	372387						103200	0.041223	0.052802	0.0755325	0.091948	0.108114	0.119483	0.128918	0.132803	0.135329
32.72	186					32.7275	385136						103400	0.0411688	0.0530111	0.0753122	0.0914649	0.108288	0.119403	0.128291	0.132732	0.134952
32.74	202					32.7511	392050						103600	0.041446	0.05276	0.0751991	0.0922605	0.10881	0.119777	0.128444	0.132521	0.134824
32.76	192					32.7747	391400						103800	0.0412408	0.0528246	0.0746278	0.0923413	0.10866	0.118963	0.129124	0.132177	0.134419
32.78	193					32.7983	382511						104000	0.0421087	0.0531011	0.0750707	0.0915691	0.109094	0.120205	0.128472	0.132074	0.133873
32.8	183					32.8219	366452						104200	0.0414449	0.0535664	0.0742966	0.0921608	0.109397	0.119016	0.128642	0.131581	0.133058
32.82	178					32.8455	345934						104400	0.0413506	0.0532906	0.0742864	0.0927104	0.109609	0.120181	0.128563	0.131304	0.132709
32.84	208					32.8691	326773						104600	0.0417592	0.0535945	0.0741313	0.0923108	0.109631	0.120206	0.128947	0.131123	0.132051
32.86	215					32.8928	314169						104800	0.041955	0.0534619	0.0741828	0.0929358	0.109807	0.119927	0.129213	0.130612	0.131379
32.88	206					32.9164	311625						105000	0.0413588	0.0536601	0.0740456	0.0929457	0.1099	0.119324	0.129144	0.130126	0.130697
32.9	200					32.94	318533						105200	0.041787	0.0534094	0.0740529	0.0931917	0.11045	0.119215	0.129271	0.129932	0.130647
32.92	206					32.9636	329469						105400	0.0420729	0.0533496	0.0738754	0.093489	0.110089	0.119521	0.129723	0.129726	0.13051
32.94	196					32.9872	337248						105600	0.0407921	0.0537597	0.0738606	0.0931594	0.109946	0.119621	0.129633	0.129231	0.13043
32.96	187					33.0108	335492						105800	0.0408316	0.053686	0.0739902	0.0931962	0.110177	0.119027	0.130361	0.129059	0.130536
32.98	200					33.0344	322409						106000	0.0412713	0.0540581	0.0742887	0.0936273	0.109801	0.118805	0.129826	0.128717	0.130868
33	216					33.058	301081						106200	0.0409727	0.0538153	0.0737719	0.0934602	0.109879	0.119018	0.130214	0.128472	0.130665
33.02	221					33.0817	278245						106400	0.0404886	0.0537528	0.0735838	0.0937117	0.109608	0.118045	0.131092	0.128303	0.130282
33.04	214					33.1053	261280						106600	0.0405905	0.0542343	0.073722	0.0939137	0.110043	0.119422	0.13069	0.128008	0.130632
33.06	220					33.1289	254858						106800	0.040349	0.0537361	0.0733473	0.0933103	0.10974	0.118516	0.131063	0.127785	0.130678
33.08	226					33.1525	259918						107000	0.0399199	0.0539566	0.0733995	0.0938419	0.109569	0.119124	0.130464	0.127483	0.130901
33.1	228					33.1761	273396						107200	0.0395928	0.0545614	0.0735545	0.0943214	0.108864	0.119074	0.130793	0.127376	0.131178
33.12	251					33.1997	290421						107400	0.0394369	0.0537408	0.0735933	0.0939999	0.108233	0.118981	0.130347	0.126925	0.131102
33.14	273					33.2233	304979						107600	0.0395592	0.0541443	0.0744948	0.0934576	0.108067	0.118498	0.130516	0.126444	0.130562
33.16	255					33.2469	313426						107800	0.0394397	0.0538162	0.0743042	0.093665	0.107641	0.118763	0.130749	0.126401	0.130526
33.18	271					33.2706	314719						108000	0.0395696	0.0541288	0.075077	0.0940008	0.107441	0.118458	0.131438	0.12609	0.130411
33.2	284					33.2942	311399						108200	0.0394032	0.0545119	0.0755563	0.0936327	0.107148	0.119335	0.130081	0.126191	0.130578
33.22	298					33.3178	309208						108400	0.0389384	0.0539013	0.0753564	0.0937934	0.106704	0.119132	0.130645	0.126179	0.130319
33.24	289					33.3414	314623						108600	0.0385616	0.0539563	0.0750565	0.0938554	0.106394	0.119301	0.130525	0.126108	0.130476
33.26	309					33.365	333353						108800	0.0390389	0.0542102	0.0747043	0.094783	0.10654	0.119966	0.130319	0.126223	0.129982
33.28	325					33.3886	368169						109000	0.0388512	0.0532928	0.0748405	0.094783	0.106117	0.119879	0.129993	0.126642	0.129718
33.3	338					33.4122	418263						109200	0.0390366	0.0530668	0.0747979	0.094114	0.106246	0.119033	0.130289	0.126318	0.129608
33.32	339					33.4359	479486						109400	0.0393029	0.0534291	0.0742798	0.0948521	0.106071	0.11899	0.12966	0.126439	0.129333
33.34	391					33.4595	545596						109600	0.0385579	0.0533222	0.0739565	0.0951647	0.106133	0.118924	0.129855	0.126501	0.129734
33.36	433					33.4831	609201						109800	0.0391086	0.0533531	0.0747033	0.0950389	0.106013	0.118798	0.12994	0.126412	0.129441
33.38	528					33.5067	663937						110000	0.038179	0.0539764	0.0748412	0.094581	0.106113	0.118622	0.129007	0.126834	0.129428
33.4	711					33.5303	705275						110200	0.0383502	0.053841	0.0745205	0.0946905	0.1065	0.118047	0.129228	0.127084	0.129477
33.42	969					33.5539	730747						110400	0.0384571	0.0534152	0.0744081	0.094677	0.106483	0.118056	0.129491	0.126815	0.12967
33.44	1308					33.5775	741319						110600	0.0380437	0.0534792	0.0743299	0.0949527	0.107027	0.117739	0.129851	0.126966	0.129869
33.46	1908					33.6011	739981						110800	0.0381254	0.0532421	0.0749886	0.0954691	0.10726	0.116949	0.129192	0.127329	0.13016
33.48	2806					33.6248	731645						111000	0.0379829	0.0530398	0.0752439	0.0947408	0.107282	0.117547	0.129138	0.127235	0.130197
33.5	4050					33.6484	721929						111200	0.0383792	0.0531725	0.0753042	0.0942271	0.107412	0.116755	0.12826	0.126992	0.130523
33.52	5592					33.672	713589						111400	0.0384959	0.0532142	0.0752669	0.0941311	0.107516	0.116836	0.128528	0.12702	0.130771
33.54	6988					33.6956	705969						111600	0.0379048	0.0530951	0.0748745	0.0943609	0.107519	0.116585	0.12861	0.127024	0.131079
33.56	7875					33.7192	695575						111800	0.037453	0.0532402	0.0754897	0.0940547	0.107435	0.117308	0.129003	0.127186	0.130859
33.58	7893					33.7428	678098						112000	0.0380045	0.0527924	0.0756803	0.0945801	0.107338	0.116993	0.12878	0.126999	0.131305
33.6	7100					33.7664	652360						112200	0.0375844	0.0537584	0.0747099	0.094422	0.107745	0.116048	0.128516	0.126953	0.131859
33.62	6194					33.79	622774						112400	0.0379882	0.0532869	0.0753775	0.0941185	0.107976	0.116744	0.128513	0.126823	0.132089
33.64	5296					33.8137	598533						112600	0.037758	0.0532217	0.0751453	0.0940089	0.108125	0.11606	0.128308	0.127019	0.1326
33.66	4279					33.8373	589882						112800	0.0377279	0.0533948	0.0746828	0.0949833	0.108029	0.11623	0.128053	0.126668	0.133167
33.68	3229					33.8609	601801						113000	0.037239	0.0532059	0.0745668	0.0942891	0.108231	0.115379	0.12832	0.126868	0.133664
33.7	2284					33.8845	630492						113200	0.0374426	0.0529226	0.0747254	0.0944391	0.108075	0.114751	0.127498	0.126718	0.133866
33.72	1467					33.9081	663395						113400	0.0373119	0.0531298	0.0743058	0.095294	0.108255	0.114261	0.127814	0.127408	0.134459
33.74	911					33.9317	683812						113600	0.0367186	0.0526391	0.0741327	0.0952625	0.108522	0.114778	0.127211	0.127621	0.13486
33.76	630					33.9553	678101						113800	0.03663	0.0528095	0.074701	0.095206	0.108823	0.114226	0.127206	0.128057	0.135519
33.78	471					33.9789	641467						114000	0.0365767	0.0532736	0.0746393	0.0952607	0.108896	0.114059	0.127344	0.12855	0.136172
33.8	397					34.0026	579280						114200	0.0357296	0.0534826	0.0743085	0.0952024	0.108789	0.112923	0.127564	0.128986	0.136571
33.82	355					34.0262	506711						114400	0.0357461	0.0536155	0.0740905	0.0958399	0.108891	0.113965	0.127019	0.129083	0.13639
33.84	333					34.0498	441776						114600	0.0361764	0.0538858	0.073475	0.0958687	0.109188	0.112943	0.127061	0.129125	0.137186
33.86	305					34.0734	398903						114800	0.0356175	0.0531499	0.0730973	0.0965323	0.109061	0.112333	0.126577	0.129394	0.137838
33.88	308					34.097	383310						115000	0.0354915	0.0534833	0.0736445	0.0967236	0.109308	0.111547	0.127342	0.129642	0.137791
33.9	306					34.1206	390760						115200	0.0361064	0.0536427	0.0734496	0.0963608	0.10887	0.111066	0.127309	0.129952	0.138183
33.92	285					34.1442	411330						115400	0.0361581	0.0532414	0.0736317	0.0959818	0.108936	0.110462	0.12756	0.130381	0.138979
33.94	279					34.1679	433838						115600	0.0365098	0.0533629	0.0728367	0.0961911	0.108891	0.110453	0.127904	0.130888	0.138701
33.96	273					34.1915	450528						115800	0.0362805	0.0526118	0.0725742	0.0953469	0.108874	0.110221	0.127919	0.131282	0.138949
33.98	251					34.2151	458046						116000	0.0363332	0.052238	0.0733829	0.095118	0.109161	0.110149	0.127884	0.131297	0.139045
34	238					34.2387	455694						116200	0.0357851	0.0520352	0.0731359	0.0950497	0.109286	0.109965	0.126921	0.131364	0.138782
34.02	228					34.2623	443766						116400	0.0357539	0.0524839	0.0724406	0.0949482	0.109523	0.110925	0.126943	0.131384	0.13874
34.04	220					34.2859	423284						116600	0.0358772	0.0524347	0.0730498	0.0946321	0.109159	0.110063	0.127486	0.131726	0.138816
34.06	222					34.3095	396162						116800	0.0356414	0.0524817	0.0732078	0.0953299	0.109003	0.11071	0.127543	0.131792	0.138788
34.08	233					34.3331	366169						117000	0.0356526	0.0526469	0.0729347	0.0941221	0.109076	0.110877	0.127233	0.131994	0.138948
34.1	228					34.3568	338142						117200	0.0356738	0.0522288	0.0731422	0.0944804	0.108829	0.110715	0.127776	0.132222	0.138748
34.12	236					34.3804	317425						117400	0.0357388	0.0523342	0.0728361	0.0946169	0.108779	0.111515	0.127752	0.132328	0.139124
34.14	240					34.404	306900						117600	0.0355648	0.0530482	0.0729423	0.0945675	0.109214	0.111721	0.127441	0.132468	0.138779
34.16	214					34.4276	306795						117800	0.0356857	0.0526366	0.072689	0.0938581	0.10907	0.110937	0.127212	0.13295	0.13813
34.18	217					34.4512	315021						118000	0.0355332	0.0526474	0.0731804	0.094308	0.109111	0.111592	0.126823	0.133155	0.137902
34.2	222					34.4748	328788						118200	0.0349163	0.0526354	0.0727556	0.0934495	0.109221	0.112122	0.126072	0.133407	0.137739
34.22	216					34.4984	346392						118400	0.0350503	0.0527851	0.0729462	0.094202	0.109427	0.11179	0.126199	0.133486	0.137504
34.24	216					34.522	366758						118600	0.0346546	0.0530741	0.0735268	0.0943457	0.109567	0.112844	0.126239	0.133531	0.137863
34.26	227					34.5457	387466						118800	0.0340444	0.0530126	0.0732711	0.093806	0.109736	0.113645	0.125673	0.133731	0.13782
34.28	227					34.5693	404892						119000	0.0335098	0.0526851	0.0732698	0.0939461	0.109872	0.114013	0.126292	0.134142	0.137671
34.3	239					34.5929	414634						119200	0.0329931	0.0535683	0.0732968	0.0940556	0.110277	0.114245	0.126118	0.133991	0.137385
34.32	255					34.6165	413705						119400	0.0326771	0.0534789	0.0729851	0.0945998	0.110479	0.113963	0.125485	0.134205	0.137284
34.34	292					34.6401	401502						119600	0.032413	0.0539705	0.0724584	0.093427	0.110209	0.113704	0.125847	0.134779	0.136853
34.36	338					34.6637	381174						119800	0.0317245	0.0541845	0.0727276	0.0936165	0.110071	0.113966	0.126253	0.134763	0.136586
34.38	483					34.6873	357543						120000	0.0315008	0.053854	0.0725906	0.0933713	0.109915	0.114069	0.126233	0.134892	0.136286
34.4	630					34.7109	335550						120200	0.0310361	0.0537355	0.0721922	0.0936695	0.109701	0.114072	0.125927	0.134871	0.136342
34.42	842					34.7346	318198						120400	0.0310536	0.0535785	0.0720457	0.0930651	0.109369	0.11505	0.126552	0.134994	0.136246
34.44	1104					34.7582	306662						120600	0.0310693	0.0533719	0.0720339	0.0930876	0.109483	0.116014	0.125607	0.135053	0.135561
34.46	1445					34.7818	300664						120800	0.0314256	0.0533617	0.0715536	0.0928613	0.109337	0.11581	0.126426	0.135056	0.13554
34.48	1827					34.8054	299102						121000	0.0313001	0.0523061	0.0713993	0.0918196	0.109263	0.116742	0.126503	0.13494	0.135118
34.5	1968					34.829	301204						121200	0.0310128	0.0529501	0.0715332	0.0924204	0.109173	0.117149	0.126108	0.134894	0.134523
34.52	1909					34.8526	305410						121400	0.0315025	0.0527603	0.0715437	0.0915583	0.109305	0.116905	0.127302	0.134591	0.133942
34.54	1621					34.8762	309655						121600	0.0315	0.0524282	0.0707399	0.091332	0.109172	0.116815	0.126767	0.134205	0.133666
34.56	1418					34.8998	311704						121800	0.0323121	0.0527711	0.0704622	0.0915448	0.109285	0.117613	0.126495	0.133939	0.133484
34.58	1252					34.9235	309704						122000	0.0323633	0.0523339	0.070384	0.0905525	0.108911	0.117298	0.126473	0.133648	0.133519
34.6	1060					34.9471	303536						122200	0.0320478	0.0523624	0.069092	0.0909907	0.108496	0.116944	0.126507	0.133141	0.133101
34.62	833					34.9707	294478						122400	0.0321893	0.0519162	0.0688502	0.0898126	0.108337	0.118262	0.126107	0.133325	0.133182
34.64	605					34.9943	285244						122600	0.0321976	0.0513466	0.0680817	0.0898584	0.108251	0.117074	0.1267	0.132805	0.133262
34.66	425					35.0179	278848						122800	0.0322169	0.0510494	0.0680638	0.0901754	0.108013	0.11792	0.126052	0.132685	0.133147
34.68	329					35.0415	277553						123000	0.0323876	0.0511515	0.067346	0.0904484	0.108358	0.117839	0.125918	0.133044	0.133297
34.7	278					35.0651	281826						123200	0.0329137	0.0511657	0.0667873	0.0898952	0.108407	0.117905	0.126118	0.132791	0.133708
34.72	234					35.0888	290008						123400	0.0325728	0.0503098	0.067007	0.0895257	0.108568	0.117651	0.126154	0.132811	0.133974
34.74	210					35.1124	298602						123600	0.0327036	0.0501168	0.0663242	0.0888885	0.10903	0.117743	0.126762	0.132336	0.133692
34.76	215					35.136	303296						123800	0.033134	0.0501122	0.0668559	0.0890168	0.109333	0.118129	0.125927	0.132394	0.133481
34.78	204					35.1596	300496						124000	0.0334252	0.0496286	0.0666653	0.0885617	0.109682	0.117356	0.126376	0.132507	0.133539
34.8	178					35.1832	289781						124200	0.032869	0.0501907	0.0668849	0.0884938	0.109613	0.117709	0.126602	0.132125	0.133075
34.82	189					35.2068	273164						124400	0.0331563	0.0495661	0.0670858	0.0887188	0.109565	0.118812	0.126778	0.132027	0.133033
34.84	197					35.2304	255811						124600	0.0329878	0.0494217	0.066693	0.0897007	0.109323	0.117674	0.127479	0.131914	0.133209
34.86	185					35.254	242944						124800	0.0330078	0.0488036	0.0669852	0.0898772	0.109497	0.117656	0.127466	0.131616	0.133182
34.88	186					35.2777	237654						125000	0.033136	0.0491614	0.0676934	0.0898198	0.110124	0.117982	0.128122	0.131459	0.133489
34.9	185					35.3013	239924						125200	0.033339	0.0492087	0.0673091	0.0890853	0.11001	0.117672	0.128681	0.131393	0.13341
34.92	182					35.3249	247122						125400	0.03289	0.049354	0.0678244	0.089506	0.110382	0.118675	0.130268	0.131042	0.133328
34.94	174					35.3485	255892						125600	0.0329934	0.0493404	0.0681401	0.0898305	0.111053	0.118271	0.129924	0.131097	0.133243
34.96	165					35.3721	263485						125800	0.0333145	0.0494122	0.0688542	0.0900263	0.111013	0.117634	0.13004	0.130951	0.133147
34.98	166					35.3957	269214						126000	0.0335328	0.0496815	0.0688997	0.0893428	0.111403	0.118215	0.130433	0.130901	0.133219
35	168					35.4193	273694						126200	0.0340605	0.0501282	0.0695505	0.0896683	0.111347	0.117049	0.130479	0.131077	0.133021
35.02	180					35.4429	278259						126400	0.0340787	0.0501354	0.06919	0.0896757	0.111356	0.117033	0.13034	0.130643	0.133227
35.04	184					35.4666	282746						126600	0.0335149	0.0498565	0.070037	0.0909854	0.111413	0.117554	0.13117	0.130391	0.132926
35.06	185					35.4902	286511						126800	0.0334565	0.0503964	0.0700086	0.0908067	0.111759	0.11705	0.131529	0.130141	0.133002
35.08	193					35.5138	288065						127000	0.03391	0.0503803	0.0703315	0.0902885	0.111562	0.116335	0.131676	0.129836	0.132378
35.1	185					35.5374	286227						127200	0.0333821	0.0506904	0.0697243	0.0914281	0.111521	0.116025	0.131464	0.129334	0.132446
35.12	190					35.561	281087						127400	0.0334035	0.0507121	0.0704539	0.0912494	0.111895	0.115775	0.132297	0.1293	0.132089
35.14	201					35.5846	273885						127600	0.0337121	0.0504965	0.0700644	0.0913652	0.111612	0.115611	0.131256	0.129238	0.131635
35.16	200					35.6082	265894						127800	0.0333686	0.0508964	0.070386	0.091807	0.111407	0.114837	0.13234	0.12897	0.131526
35.18	186					35.6318	259293						128000	0.033507	0.0510182	0.0707976	0.0914406	0.111333	0.11454	0.131772	0.128691	0.131379
35.2	185					35.6555	255230						128200	0.0331549	0.0512668	0.0703378	0.092432	0.111288	0.114483	0.13224	0.128355	0.130985
35.22	173					35.6791	253947						128400	0.0333314	0.0511565	0.0699502	0.0925488	0.111309	0.114544	0.131169	0.127776	0.130638
35.24	177					35.7027	254545						128600	0.0330169	0.0515844	0.0694779	0.092459	0.110639	0.114665	0.130994	0.127642	0.130021
35.26	189					35.7263	254717						128800	0.0331019	0.0515773	0.0695713	0.0930157	0.110268	0.11435	0.130875	0.12722	0.129976
35.28	201					35.7499	252328						129000	0.0329864	0.0513596	0.0690946	0.0926242	0.110021	0.114495	0.13101	0.126793	0.129359
35.3	195					35.7735	246717						129200	0.0326237	0.0512563	0.0690501	0.0931702	0.11014	0.114338	0.132151	0.126692	0.12918
35.32	196					35.7971	239222						129400	0.0325451	0.0515912	0.0687041	0.0932726	0.109868	0.113709	0.131051	0.126092	0.128843
35.34	210					35.8208	233346						129600	0.0330623	0.0513682	0.0687803	0.0932169	0.109893	0.113859	0.131227	0.125723	0.128833
35.36	205					35.8444	232158						129800	0.0332141	0.0518933	0.0691033	0.0928128	0.110105	0.113003	0.131486	0.124987	0.128374
35.38	211					35.868	237129						130000	0.0329728	0.0516539	0.0695812	0.0931172	0.109765	0.112963	0.131876	0.124155	0.128332
35.4	207					35.8916	246207						130200	0.0326235	0.0515299	0.0693031	0.0930355	0.109623	0.113015	0.131512	0.123492	0.128309
35.42	235					35.9152	255529						130400	0.0330072	0.0514341	0.0695686	0.0928047	0.109665	0.112112	0.131994	0.122856	0.128331
35.44	262					35.9388	260740						130600	0.0329442	0.0519693	0.0693038	0.0927023	0.109074	0.112302	0.131895	0.122758	0.128392
35.46	302					35.9624	259302						130800	0.0327114	0.051697	0.0695706	0.0933857	0.109027	0.112408	0.130787	0.122174	0.12827
35.48	335					35.986	251445						131000	0.0322022	0.0519292	0.070065	0.092283	0.108921	0.112636	0.130961	0.121619	0.128118
35.5	353					36.0097	239812						131200	0.032451	0.052132	0.070065	0.0932762	0.109161	0.112317	0.130344	0.1212	0.128059
35.52	356					36.0333	227783						131400	0.031985	0.0524069	0.0705456	0.0926619	0.109425	0.111753	0.129746	0.12079	0.128151
35.54	346					36.0569	218015						131600	0.0318854	0.0526135	0.0709751	0.0919238	0.109356	0.111065	0.129841	0.120363	0.12853
35.56	311					36.0805	212335						131800	0.0318214	0.0526892	0.0712449	0.09142	0.109228	0.111007	0.130084	0.120084	0.128376
35.58	296					36.1041	211040						132000	0.0316307	0.0523277	0.0710889	0.0924249	0.109074	0.111146	0.130404	0.119833	0.128216
35.6	298					36.1277	213197						132200	0.0312939	0.0530556	0.0722991	0.0921366	0.108816	0.110562	0.130227	0.119665	0.128167
35.62	279					36.1513	217327						132400	0.0312526	0.0531527	0.0725735	0.0915224	0.108728	0.110293	0.129642	0.119736	0.12843
35.64	261					36.1749	221906						132600	0.0307755	0.052846	0.0732593	0.0911219	0.108269	0.110484	0.129809	0.119694	0.128805
35.66	259					36.1986	224639						132800	0.0305828	0.0538945	0.0733741	0.0920261	0.108175	0.110448	0.129177	0.119578	0.129095
35.68	237					36.2222	224242						133000	0.0309343	0.0540961	0.0738988	0.092503	0.108118	0.110441	0.129164	0.119699	0.129246
35.7	222					36.2458	220193						133200	0.0310006	0.0539653	0.0735766	0.0923261	0.107871	0.110289	0.129111	0.1196	0.129117
35.72	212					36.2694	213739						133400	0.03081	0.0539094	0.0743269	0.0921438	0.107993	0.109389	0.128555	0.119971	0.129272
35.74	213					36.293	206486						133600	0.0309839	0.0540055	0.074538	0.09311	0.107739	0.109752	0.128943	0.120316	0.129281
35.76	207					36.3166	200073						133800	0.0313203	0.0541443	0.0753188	0.0926278	0.107635	0.109429	0.128495	0.120474	0.129517
35.78	211					36.3402	194582						134000	0.0309108	0.0547145	0.0759936	0.0935788	0.107431	0.109187	0.128165	0.121	0.129818
35.8	210					36.3638	189798						134200	0.0310589	0.054854	0.0756186	0.0937252	0.107167	0.108908	0.127394	0.12159	0.129942
35.82	221					36.3875	184243						134400	0.0309598	0.0551233	0.0757752	0.094079	0.107007	0.109337	0.12769	0.121798	0.130327
35.84	219					36.4111	177644						134600	0.0309796	0.0561028	0.0763676	0.0934189	0.107077	0.109274	0.127647	0.122407	0.130441
35.86	210					36.4347	170006						134800	0.0313269	0.0557046	0.0760464	0.0934369	0.106759	0.108781	0.127831	0.122673	0.130238
35.88	218					36.4583	162825						135000	0.0313338	0.0558295	0.075957	0.0937997	0.106409	0.108292	0.127203	0.122417	0.130602
35.9	227					36.4819	157220						135200	0.0315136	0.0561266	0.0761377	0.0931738	0.106275	0.108829	0.126404	0.12281	0.130753
35.92	236					36.5055	154532						135400	0.0318652	0.056092	0.0760134	0.0932061	0.105838	0.109206	0.125823	0.122734	0.13099
35.94	241					36.5291	155135						135600	0.0324214	0.0570082	0.0764887	0.0934082	0.105882	0.10925	0.126157	0.122823	0.131366
35.96	255					36.5528	157533						135800	0.032084	0.0565722	0.0769749	0.0928676	0.105766	0.108627	0.125808	0.123176	0.131028
35.98	277					36.5764	160306						136000	0.031988	0.0573309	0.0771698	0.0925919	0.105555	0.109667	0.126008	0.123359	0.131183
36	277					36.6	161598						136200	0.0320388	0.0575659	0.0761701	0.0928604	0.105234	0.109869	0.124527	0.123511	0.130797
36.02	275					36.6236	160671						136400	0.0326469	0.0575957	0.0761011	0.0913006	0.10493	0.109839	0.124678	0.123987	0.130554
36.04	287					36.6472	158260						136600	0.0322573	0.0576887	0.0767522	0.0915322	0.104707	0.11023	0.124572	0.124032	0.130519
36.06	290					36.6708	155120						136800	0.0324986	0.0582178	0.0762657	0.0913212	0.104193	0.1103	0.124156	0.123987	0.130856
36.08	291					36.6944	152634						137000	0.0325272	0.0577858	0.0755988	0.0908839	0.104017	0.109859	0.12443	0.124143	0.130928
36.1	280					36.718	150822						137200	0.0323749	0.0580508	0.0757176	0.090548	0.103576	0.109813	0.124176	0.124447	0.130905
36.12	302					36.7417	149081						137400	0.0326354	0.057829	0.0755952	0.0898557	0.102885	0.109094	0.12394	0.124566	0.130977
36.14	321					36.7653	146664						137600	0.032669	0.0580684	0.0754365	0.0884374	0.102896	0.109509	0.123405	0.124712	0.130881
36.16	364					36.7889	142840						137800	0.0327096	0.0576825	0.0749491	0.0881623	0.102638	0.108804	0.122829	0.124861	0.131441
36.18	404					36.8125	138420						138000	0.0331955	0.0568709	0.0745536	0.0875423	0.102337	0.108626	0.122498	0.125278	0.131519
36.2	454					36.8361	134951						138200	0.0335012	0.0572716	0.0744144	0.0867468	0.102164	0.108633	0.122331	0.125745	0.13167
36.22	609					36.8597	133976						138400	0.0331177	0.057296	0.0741911	0.0865087	0.101867	0.107372	0.12291	0.126101	0.132046
36.24	873					36.8833	136879						138600	0.0335346	0.0571742	0.0742003	0.0860522	0.101795	0.108189	0.12268	0.126589	0.131776
36.26	1168					36.9069	143141						138800	0.0332358	0.0568773	0.0739823	0.0861548	0.101592	0.107396	0.12183	0.126983	0.131706
36.28	1649					36.9306	150940						139000	0.0330373	0.0568412	0.0735017	0.0856192	0.101346	0.107401	0.122087	0.127425	0.131936
36.3	2398					36.9542	157666						139200	0.0330635	0.0562778	0.0734713	0.0854457	0.101482	0.106667	0.121899	0.127928	0.132353
36.32	3370					36.9778	160561						139400	0.0330221	0.0568192	0.0733892	0.0847455	0.101273	0.10605	0.121816	0.128361	0.132361
36.34	4570					37.0014	158539						139600	0.0325298	0.056665	0.0728658	0.084577	0.101388	0.106086	0.121534	0.128841	0.132799
36.36	5812					37.025	153048						139800	0.0322621	0.0569618	0.0728806	0.0847452	0.101181	0.10673	0.121286	0.129741	0.132635
36.38	6652					37.0486	146713						140000	0.0321891	0.0574333	0.0731531	0.0840555	0.100948	0.105503	0.120319	0.130288	0.132626
36.4	6766					37.0722	143159						140200	0.0323888	0.0571211	0.0728621	0.0839074	0.10071	0.105923	0.120483	0.130625	0.132895
36.42	6131					37.0958	144849						140400	0.0321622	0.0574954	0.0725613	0.0837297	0.100574	0.106228	0.120474	0.131192	0.13297
36.44	5287					37.1195	152738						140600	0.0322168	0.0573461	0.072814	0.0834127	0.100643	0.105923	0.120736	0.131799	0.13312
36.46	4624					37.1431	165937						140800	0.0316088	0.057513	0.0723617	0.0824902	0.100827	0.104872	0.120516	0.132293	0.133155
36.48	4037					37.1667	182299						141000	0.0315582	0.05795	0.0722674	0.0832715	0.100984	0.104713	0.119907	0.132537	0.13281
36.5	3305					37.1903	198873						141200	0.0313595	0.0581735	0.0728496	0.0835529	0.101403	0.104617	0.120487	0.133341	0.132275
36.52	2528					37.2139	212656						141400	0.0314736	0.0579584	0.0736171	0.0839028	0.101067	0.105447	0.119424	0.133502	0.13191
36.54	1713					37.2375	221349						141600	0.0310283	0.0580579	0.0726322	0.0838798	0.100792	0.104153	0.119631	0.133936	0.131314
36.56	1084					37.2611	224118						141800	0.0311356	0.0584524	0.0731464	0.0838632	0.101298	0.104657	0.119999	0.134274	0.131706
36.58	751					37.2848	221666						142000	0.0310704	0.0583111	0.0738028	0.0833547	0.101238	0.10437	0.118792	0.134713	0.131148
36.6	565					37.3084	216469						142200	0.0317	0.0579648	0.0727721	0.0841156	0.101146	0.104552	0.119385	0.135096	0.130817
36.62	453					37.332	210465						142400	0.0318324	0.0580517	0.0721618	0.0836698	0.101275	0.104187	0.119092	0.135364	0.130164
36.64	377					37.3556	204912						142600	0.0320288	0.0580051	0.0730119	0.0833692	0.101072	0.104557	0.118712	0.135605	0.129598
36.66	331					37.3792	200443						142800	0.0324508	0.0581992	0.0727883	0.083421	0.101204	0.103836	0.118987	0.135962	0.129268
36.68	314					37.4028	197185						143000	0.0324759	0.0579732	0.0725003	0.0834403	0.101481	0.104039	0.118175	0.136126	0.128701
36.7	311					37.4264	195612						143200	0.0334723	0.0572762	0.0727061	0.0840446	0.100925	0.104452	0.118206	0.136131	0.128033
36.72	290					37.45	196605						143400	0.0335259	0.0577428	0.073089	0.0845365	0.101135	0.104864	0.117998	0.135882	0.128052
36.74	271					37.4737	200340						143600	0.0333986	0.0572938	0.073184	0.0846037	0.101096	0.104697	0.118131	0.135598	0.127151
36.76	267					37.4973	205655						143800	0.0339236	0.0572788	0.0728664	0.0846177	0.100484	0.105549	0.118144	0.135744	0.126547
36.78	253					37.5209	210252						144000	0.0348464	0.0574506	0.0721839	0.0853641	0.100614	0.105495	0.118179	0.135708	0.126462
36.8	244					37.5445	211140						144200	0.0350763	0.057557	0.0727411	0.0849213	0.100825	0.105911	0.11849	0.135315	0.125769
36.82	252					37.5681	205886						144400	0.0352365	0.0570041	0.0726213	0.0852131	0.100707	0.105889	0.118873	0.135174	0.125451
36.84	235					37.5917	194362						144600	0.0358432	0.056473	0.071859	0.0843698	0.100783	0.106642	0.119012	0.135011	0.124727
36.86	212					37.6153	178156						144800	0.0357925	0.0567695	0.0720052	0.0846018	0.100862	0.107064	0.118872	0.134482	0.124072
36.88	201					37.6389	160372						145000	0.0357052	0.0567648	0.0716697	0.0850312	0.101036	0.107576	0.120051	0.13444	0.123853
36.9	174					37.6626	144494						145200	0.03618	0.0567379	0.0718178	0.0847645	0.101029	0.10706	0.121113	0.134211	0.123485
36.92	182					37.6862	133878						145400	0.0366122	0.0563496	0.0712977	0.0840259	0.101334	0.107728	0.119932	0.133968	0.1233
36.94	180					37.7098	130259						145600	0.0365153	0.0557883	0.0721153	0.0843488	0.101237	0.107836	0.120139	0.133817	0.122727
36.96	170					37.7334	134062						145800	0.036451	0.0549062	0.071677	0.0852413	0.10162	0.108791	0.120541	0.133261	0.122973
36.98	164					37.757	143992						146000	0.0367186	0.0551295	0.0718957	0.0846538	0.101822	0.10861	0.120006	0.133051	0.123013
37	180					37.7806	156877						146200	0.0369165	0.0540504	0.0721431	0.0852184	0.1017	0.108832	0.120292	0.132628	0.123266
37.02	197					37.8042	168911						146400	0.0364869	0.0539399	0.0720349	0.0848752	0.101721	0.108923	0.120184	0.132156	0.12323
37.04	188					37.8278	176747						146600	0.0368299	0.0541273	0.0723908	0.0846255	0.101958	0.108678	0.120242	0.132327	0.123319
37.06	192					37.8515	178095						146800	0.0369518	0.0541115	0.0720088	0.0854354	0.101857	0.108949	0.121058	0.132225	0.123649
37.08	203					37.8751	172806						147000	0.0364472	0.0535705	0.0719033	0.0852872	0.101895	0.109298	0.121411	0.131744	0.123954
37.1	213					37.8987	163029						147200	0.0371192	0.0531579	0.0725155	0.0852399	0.102281	0.109375	0.121732	0.131274	0.123843
37.12	221					37.9223	152049						147400	0.0367544	0.0533496	0.0719927	0.0851479	0.102716	0.109886	0.121437	0.131195	0.123942
37.14	248					37.9459	143068						147600	0.036974	0.0530507	0.0718195	0.0854097	0.10301	0.109331	0.123374	0.130728	0.124078
37.16	266					37.9695	138112						147800	0.0368962	0.0531304	0.0717753	0.0857234	0.103387	0.109073	0.122993	0.130082	0.124566
37.18	276					37.9931	137231						148000	0.0371554	0.0531947	0.072468	0.0856146	0.103463	0.109829	0.12325	0.12971	0.124609
37.2	278					38.0168	139283						148200	0.0368642	0.0527213	0.0724327	0.0857351	0.103028	0.108622	0.123428	0.129687	0.124394
37.22	258					38.0404	141467						148400	0.0363563	0.0526895	0.0719013	0.0859282	0.103195	0.108674	0.123458	0.129432	0.124658
37.24	237					38.064	141338						148600	0.0363272	0.0524406	0.072302	0.0855858	0.102834	0.107849	0.123989	0.129297	0.124376
37.26	222					38.0876	137119						148800	0.0361743	0.0521475	0.0722797	0.0857511	0.102853	0.10765	0.123666	0.128656	0.124406
37.28	233					38.1112	128593						149000	0.0359611	0.0528682	0.0727002	0.0867937	0.103152	0.106971	0.124705	0.128192	0.124352
37.3	234					38.1348	116697						149200	0.0357426	0.0527022	0.0724798	0.0866139	0.103274	0.106694	0.124475	0.127797	0.124229
37.32	219					38.1584	103507						149400	0.0350019	0.0528215	0.0717957	0.0871267	0.102795	0.107478	0.124123	0.127302	0.124157
37.34	205					38.182	91321.6						149600	0.0350418	0.0522291	0.0724587	0.0877772	0.103199	0.106444	0.124418	0.126619	0.124298
37.36	198					38.2057	81573						149800	0.0349482	0.0523432	0.0727051	0.0879783	0.103097	0.10626	0.124814	0.126745	0.124193
37.38	182					38.2293	74817.6						150000	0.0341397	0.0520346	0.073004	0.0882979	0.102704	0.105722	0.125028	0.126233	0.124596
37.4	176					38.2529	70491.3						150200	0.0346388	0.0521091	0.0736224	0.0878882	0.102693	0.105176	0.125064	0.125856	0.12429
37.42	168					38.2765	67589.1						150400	0.0337465	0.0521874	0.0735162	0.0878411	0.10215	0.104736	0.126193	0.125423	0.124831
37.44	165					38.3001	65544.2						150600	0.0340473	0.0522952	0.0738744	0.088533	0.101996	0.105194	0.125824	0.125064	0.125575
37.46	169					38.3237	64000.5						150800	0.0333052	0.0516416	0.0740113	0.0883596	0.101602	0.104111	0.125711	0.125012	0.12553
37.48	163					38.3473	63860.1						151000	0.0334429	0.0522975	0.0738945	0.0888335	0.101153	0.103594	0.125687	0.125099	0.126033
37.5	152					38.3709	65465.2						151200	0.0331729	0.0520964	0.0742851	0.0890697	0.100544	0.103117	0.125759	0.124988	0.126406
37.52	164					38.3946	69155.8						151400	0.0326718	0.0520392	0.0750681	0.0889377	0.100767	0.102962	0.124755	0.124451	0.126561
37.54	163					38.4182	73940.2						151600	0.0328289	0.0529273	0.0751772	0.0881841	0.100234	0.102711	0.126395	0.124461	0.126764
37.56	154					38.4418	78079.7						151800	0.0328995	0.0524424	0.0751885	0.0883533	0.099836	0.102347	0.125503	0.12442	0.12622
37.58	149					38.4654	80052.2						152000	0.0331528	0.05238	0.0752089	0.0885848	0.0997247	0.102194	0.126004	0.124382	0.126751
37.6	151					38.489	78490.1						152200	0.0332088	0.0526153	0.0753854	0.0885001	0.0994822	0.101932	0.126267	0.124107	0.126996
37.62	164					38.5126	73895.5						152400	0.0333753	0.052666	0.0760322	0.0879839	0.099132	0.102064	0.125734	0.123805	0.127089
37.64	166					38.5362	67595.3						152600	0.0332159	0.0525231	0.076049	0.0870374	0.0987773	0.101656	0.125846	0.124023	0.127019
37.66	161					38.5598	61119.9						152800	0.0338481	0.0524449	0.0766124	0.0876617	0.098498	0.101611	0.126374	0.123779	0.126947
37.68	165					38.5835	55699.9						153000	0.0339026	0.0528778	0.0771665	0.0866251	0.0984109	0.101295	0.126192	0.123749	0.127485
37.7	165					38.6071	52081.2						153200	0.0336946	0.0518952	0.0775089	0.0862346	0.0984154	0.101002	0.126017	0.123321	0.127165
37.72	156					38.6307	49906.6						153400	0.0337297	0.0520398	0.0774234	0.0862066	0.09797	0.101464	0.126341	0.123206	0.126898
37.74	156					38.6543	48689.9						153600	0.0337999	0.051944	0.0781942	0.0861687	0.0977078	0.101	0.12528	0.123197	0.127044
37.76	149					38.6779	48148.1						153800	0.0336571	0.0511944	0.0784001	0.086385	0.0971609	0.1013	0.124852	0.123577	0.126808
37.78	158					38.7015	48478.1						154000	0.0337848	0.0512304	0.078186	0.0865427	0.0970837	0.101114	0.12499	0.123752	0.127104
37.8	161					38.7251	49875.2						154200	0.0333126	0.0514316	0.0784403	0.0870325	0.0970666	0.10041	0.124967	0.123908	0.127011
37.82	152					38.7488	52465.2						154400	0.0334993	0.0511468	0.0782134	0.0866759	0.0970145	0.100689	0.124409	0.123871	0.126869
37.84	163					38.7724	55841.3						154600	0.0334963	0.0514607	0.0781827	0.0866629	0.0969292	0.100882	0.124965	0.123664	0.126767
37.86	168					38.796	58992.3						154800	0.0330358	0.0510986	0.0782447	0.0864081	0.0969364	0.100328	0.12511	0.123598	0.126782
37.88	162					38.8196	60993.5						155000	0.0331652	0.0512006	0.0775022	0.0868414	0.0970819	0.101069	0.124721	0.123488	0.126605
37.9	167					38.8432	60864.3						155200	0.0327008	0.0508259	0.0778826	0.0865812	0.0966975	0.101809	0.124156	0.12336	0.126907
37.92	157					38.8668	58622.5						155400	0.0325064	0.0511085	0.0771058	0.0876521	0.0963303	0.102297	0.124565	0.123605	0.126994
37.94	153					38.8904	54941.4						155600	0.0323188	0.0508475	0.0774502	0.0869348	0.0960375	0.102786	0.124835	0.12369	0.127101
37.96	161					38.914	50884.7						155800	0.0322598	0.0506382	0.0772909	0.0875295	0.0955714	0.102978	0.124418	0.123815	0.12708
37.98	162					38.9377	47302.6						156000	0.031958	0.0510457	0.0763057	0.0878451	0.0955553	0.102367	0.124693	0.123864	0.127371
38	166					38.9613	45099.6						156200	0.0317649	0.051333	0.0766421	0.0875132	0.0953568	0.102647	0.124175	0.124316	0.12754
38.02	159					38.9849	45170.4						156400	0.03188	0.0511979	0.0769198	0.0880496	0.095109	0.102661	0.124362	0.124655	0.127801
38.04	151					39.0085	48386.5						156600	0.0316942	0.0509663	0.075982	0.08867	0.0952742	0.102341	0.124112	0.124709	0.127839
38.06	147					39.0321	55936.7						156800	0.0315636	0.0509937	0.0761087	0.0885011	0.0949195	0.102182	0.123985	0.124826	0.12775
38.08	144					39.0557	68410.3						157000	0.0320437	0.0509223	0.0764484	0.0884464	0.0942945	0.102908	0.123933	0.124955	0.127978
38.1	146					39.0793	85060.9						157200	0.0318416	0.0513608	0.0758317	0.0890243	0.094096	0.10357	0.123506	0.124952	0.127732
38.12	148					39.1029	102608						157400	0.0317535	0.051388	0.0761111	0.0894599	0.0940314	0.1038	0.123715	0.125156	0.127652
38.14	144					39.1266	116753						157600	0.0320066	0.0514687	0.0769007	0.0892079	0.0938132	0.103361	0.12376	0.125275	0.127135
38.16	144					39.1502	122682						157800	0.0320054	0.0512649	0.0768544	0.0891248	0.0937781	0.104153	0.123342	0.125127	0.126789
38.18	149					39.1738	118706						158000	0.0322808	0.0509963	0.0772875	0.089601	0.0938087	0.104183	0.123436	0.125349	0.127053
38.2	151					39.1974	106169						158200	0.0323455	0.0516839	0.0771787	0.0890875	0.0935644	0.103744	0.122414	0.125345	0.126823
38.22	150					39.221	90396.9						158400	0.0327501	0.0518243	0.07696	0.0895825	0.0930409	0.103945	0.122518	0.125	0.12655
38.24	148					39.2446	78943.9						158600	0.0328491	0.0516975	0.0767948	0.0894733	0.0926413	0.103809	0.122457	0.124846	0.12627
38.26	160					39.2682	79477.5						158800	0.0327266	0.0518534	0.0774327	0.0879572	0.0919372	0.103371	0.122868	0.12461	0.126141
38.28	164					39.2918	98723.9						159000	0.0334597	0.0518881	0.0769323	0.0889855	0.0914811	0.103331	0.122022	0.12454	0.125733
38.3	150					39.3155	139749						159200	0.0338766	0.0517461	0.0770754	0.0891913	0.0915753	0.1037	0.121768	0.124153	0.12556
38.32	157					39.3391	199571						159400	0.0334942	0.0517473	0.0770168	0.0878038	0.091578	0.103289	0.122131	0.124087	0.124824
38.34	154					39.3627	268537						159600	0.0333011	0.0518286	0.0771217	0.0876254	0.091508	0.104078	0.121287	0.123996	0.124629
38.36	146					39.3863	330735						159800	0.0338119	0.0521521	0.0774063	0.0878619	0.0913697	0.104395	0.121551	0.123635	0.124465
38.38	147					39.4099	369791						160000	0.0334685	0.0513568	0.0778535	0.0870486	0.0914182	0.10466	0.121722	0.123552	0.124747
38.4	149					39.4335	375278						160200	0.0338243	0.0515809	0.0773703	0.0861713	0.0909728	0.104523	0.120575	0.122943	0.124197
38.42	152					39.4571	348740						160400	0.033716	0.0523886	0.0779456	0.0858187	0.0910006	0.104144	0.120919	0.122512	0.124355
38.44	150					39.4808	304109						160600	0.0338148	0.0519712	0.0780435	0.0855661	0.0907968	0.104481	0.120482	0.122589	0.124407
38.46	150					39.5044	262968						160800	0.0336899	0.0522677	0.0782008	0.0847802	0.0908785	0.104299	0.120409	0.122316	0.124514
38.48	153					39.528	246078						161000	0.0340873	0.0521434	0.0780194	0.0841641	0.090795	0.10497	0.119678	0.122055	0.124155
38.5	166					39.5516	264754						161200	0.0338815	0.0527037	0.0783605	0.0839424	0.0910671	0.104797	0.119421	0.121758	0.123578
38.52	175					39.5752	318674						161400	0.0341815	0.0524316	0.0779703	0.084672	0.0910168	0.105171	0.119402	0.121618	0.123686
38.54	167					39.5988	396766						161600	0.034162	0.052567	0.0788622	0.0840961	0.0914424	0.104974	0.11961	0.12143	0.123546
38.56	178					39.6224	484092						161800	0.034319	0.0526988	0.0788364	0.0837864	0.091217	0.105401	0.118954	0.120864	0.123145
38.58	182					39.646	568133						162000	0.0338321	0.0526663	0.0790422	0.08395	0.0917585	0.105882	0.119227	0.120759	0.123123
38.6	180					39.6697	643243						162200	0.0347937	0.0530015	0.0785174	0.0836077	0.0923916	0.105685	0.118806	0.120521	0.122865
38.62	175					39.6933	710988						162400	0.0346514	0.05297	0.0786085	0.0836604	0.0921061	0.105863	0.119458	0.120084	0.122316
38.64	179					39.7169	776911						162600	0.0341623	0.0527838	0.0784327	0.0833003	0.092142	0.106145	0.11943	0.12008	0.122324
38.66	198					39.7405	847589						162800	0.035268	0.0530912	0.0779459	0.0834645	0.0925326	0.105704	0.118981	0.119937	0.121891
38.68	213					39.7641	927919						163000	0.0348074	0.0522414	0.077837	0.0836298	0.0922004	0.10608	0.118901	0.11958	0.12179
38.7	217					39.7877	1.02178e+06						163200	0.0349712	0.0521975	0.076992	0.0836802	0.0925685	0.106768	0.119113	0.119533	0.121491
38.72	216					39.8113	1.13259e+06						163400	0.035056	0.0533323	0.0774521	0.0837993	0.0926422	0.106737	0.118986	0.119517	0.121522
38.74	235					39.8349	1.26387e+06						163600	0.0353433	0.0529996	0.0767783	0.0845957	0.0927427	0.107235	0.119199	0.119474	0.121073
38.76	248					39.8586	1.41679e+06						163800	0.0352127	0.0528401	0.0765669	0.0837116	0.0929161	0.106976	0.119887	0.11947	0.121179
38.78	260					39.8822	1.58721e+06						164000	0.0350078	0.0530661	0.0755137	0.0839259	0.0931585	0.107308	0.119987	0.119298	0.121195
38.8	289					39.9058	1.76469e+06						164200	0.0350459	0.0533611	0.0749966	0.0836485	0.0934387	0.107805	0.120285	0.119282	0.120836
38.82	301					39.9294	1.93555e+06						164400	0.0350962	0.0529721	0.0751242	0.0828068	0.0938186	0.107596	0.120478	0.119286	0.120574
38.84	285					39.953	2085914						164600	0.0350845	0.0524335	0.0751307	0.0826159	0.0940457	0.107337	0.119978	0.119041	0.120909
38.86	268					39.9766	2.20685e+06						164800	0.0356451	0.0524635	0.0748267	0.0817534	0.0941634	0.107631	0.120004	0.119119	0.120408
38.88	283					40.0002	2.29516e+06						165000	0.0360322	0.0522896	0.075051	0.0807624	0.0938733	0.107971	0.121181	0.11932	0.120802
38.9	266					40.0238	2.35102e+06						165200	0.0362477	0.0525411	0.0746881	0.0798053	0.0938796	0.107274	0.12053	0.119344	0.120624
38.92	231					40.0475	2.37304e+06						165400	0.0363147	0.0528169	0.0737705	0.0800731	0.0937458	0.107563	0.12135	0.119579	0.120908
38.94	227					40.0711	2.35704e+06						165600	0.0364806	0.0527544	0.0730835	0.0792898	0.0937754	0.107327	0.120736	0.119499	0.121413
38.96	215					40.0947	2.29695e+06						165800	0.0361379	0.0527037	0.0733196	0.0786844	0.0938473	0.107003	0.12075	0.119311	0.121501
38.98	191					40.1183	2.18995e+06						166000	0.0359045	0.0523391	0.0727932	0.0790439	0.0938473	0.107223	0.121734	0.119102	0.121416
39	173					40.1419	2.04036e+06						166200	0.0362944	0.0527041	0.072876	0.0782775	0.0936883	0.107067	0.121125	0.119095	0.121541
39.02	166					40.1655	1.86137e+06						166400	0.0359935	0.0525878	0.0724485	0.0776103	0.0934593	0.106084	0.12192	0.118896	0.121825
39.04	165					40.1891	1.67095e+06						166600	0.0364535	0.0525064	0.0727388	0.0777471	0.0934459	0.106135	0.122901	0.118762	0.121876
39.06	160					40.2127	1.48507e+06						166800	0.0365866	0.0521923	0.0718742	0.0776961	0.0935007	0.105374	0.123145	0.118734	0.121955
39.08	147					40.2364	1.31224e+06						167000	0.0359352	0.052042	0.0715684	0.0772512	0.0931908	0.105091	0.121595	0.118708	0.122479
39.1	153					40.26	1.15523e+06						167200	0.0360418	0.0512677	0.0718749	0.0774371	0.0931343	0.104694	0.123229	0.1187	0.122532
39.12	169					40.2836	1.01709e+06						167400	0.0362949	0.0518954	0.0710097	0.0772214	0.0929681	0.104397	0.123229	0.118904	0.122674
39.14	165					40.3072	905658						167600	0.0358783	0.0514054	0.0708484	0.0768724	0.0931433	0.104877	0.122638	0.119293	0.123196
39.16	165					40.3308	831722						167800	0.0352649	0.0516475	0.0699579	0.0767829	0.092785	0.104026	0.12401	0.119314	0.123184
39.18	167					40.3544	804135						168000	0.0356072	0.0518352	0.0697738	0.0771797	0.0931397	0.104648	0.124538	0.118959	0.123689
39.2	162					40.378	824301						168200	0.0356447	0.051243	0.0697576	0.076994	0.0931127	0.104902	0.124004	0.119324	0.124193
39.22	165					40.4017	887406						168400	0.0357326	0.051632	0.0698414	0.0766992	0.0929062	0.104342	0.124276	0.119333	0.124796
39.24	174					40.4253	985563						168600	0.035488	0.051153	0.0708237	0.0771774	0.0928595	0.105058	0.125214	0.119549	0.125407
39.26	167					40.4489	1.1121e+06						168800	0.0355285	0.0514063	0.0701178	0.0771243	0.093269	0.105158	0.124633	0.119731	0.125856
39.28	154					40.4725	1.26002e+06						169000	0.0356719	0.051116	0.0707043	0.0775145	0.0933776	0.105111	0.125317	0.119858	0.12635
39.3	157					40.4961	1.42002e+06						169200	0.0360225	0.0512578	0.0708026	0.0770056	0.0938051	0.104643	0.125729	0.12004	0.12646
39.32	174					40.5197	1579044						169400	0.0363253	0.0510464	0.0705506	0.0776929	0.0946636	0.104781	0.125879	0.119647	0.126885
39.34	191					40.5433	1.72363e+06						169600	0.0365487	0.0513568	0.0704695	0.0771154	0.0946645	0.105569	0.125202	0.119442	0.127495
39.36	208					40.5669	1.84221e+06						169800	0.036744	0.0510553	0.0705196	0.0763386	0.0950066	0.104999	0.125822	0.11935	0.127649
39.38	228					40.5906	1.92585e+06						170000	0.0371848	0.0511638	0.0709474	0.0766176	0.0954619	0.10485	0.12541	0.11928	0.127758
39.4	246					40.6142	1.96924e+06						170200	0.0370817	0.0509716	0.0714151	0.0759184	0.0955589	0.104996	0.125893	0.118976	0.127766
39.42	258					40.6378	1.97063e+06						170400	0.0369628	0.0506351	0.0710002	0.0759455	0.0962099	0.105983	0.125857	0.118775	0.128154
39.44	259					40.6614	1.9346e+06						170600	0.0370424	0.0503082	0.070827	0.0754263	0.0965341	0.106096	0.125123	0.118775	0.128801
39.46	269					40.685	1.87068e+06						170800	0.0372906	0.0504165	0.0708999	0.0759873	0.0968834	0.106242	0.125839	0.118253	0.128667
39.48	263					40.7086	1794426						171000	0.0376581	0.0499644	0.0709935	0.0754039	0.0974097	0.106962	0.126245	0.118184	0.128702
39.5	240					40.7322	1.72266e+06						171200	0.0378699	0.0500825	0.0712159	0.0752963	0.0977662	0.106633	0.125821	0.118194	0.128391
39.52	228					40.7558	1.66972e+06						171400	0.0376509	0.0500596	0.0712139	0.0757225	0.0978461	0.106414	0.125907	0.117968	0.128469
39.54	218					40.7795	1.6425e+06						171600	0.0382969	0.0504697	0.0711486	0.0759761	0.0979036	0.106748	0.126015	0.118118	0.128462
39.56	222					40.8031	1.64106e+06						171800	0.0379433	0.0501889	0.0717602	0.0763611	0.0984738	0.106728	0.126482	0.118046	0.128539
39.58	211					40.8267	1.65992e+06						172000	0.0383591	0.0501722	0.0727497	0.0761219	0.0988761	0.106696	0.125944	0.117682	0.128601
39.6	189					40.8503	1.69033e+06						172200	0.0381382	0.0501394	0.0724706	0.0757308	0.0995496	0.107708	0.126374	0.118	0.127997
39.62	175					40.8739	1.72349e+06						172400	0.0383154	0.0500074	0.0732411	0.0759362	0.0998253	0.107792	0.124898	0.117689	0.128307
39.64	166					40.8975	1.75172e+06						172600	0.0387406	0.0499084	0.0736264	0.0762631	0.10005	0.108898	0.12565	0.118125	0.127876
39.66	154					40.9211	1.77178e+06						172800	0.0385234	0.0499236	0.073437	0.0754633	0.100545	0.108401	0.125707	0.118012	0.127592
39.68	141					40.9447	1.78621e+06						173000	0.0393587	0.0494557	0.0742983	0.075553	0.100642	0.109413	0.123937	0.11798	0.127608
39.7	152					40.9684	1.80322e+06						173200	0.0387586	0.0498168	0.0753639	0.0761588	0.100825	0.109196	0.123601	0.117843	0.127409
39.72	155					40.992	1.83305e+06						173400	0.0391843	0.0492927	0.0754431	0.0769472	0.101051	0.109217	0.123619	0.118526	0.127336
39.74	153					41.0156	1.88133e+06						173600	0.0395844	0.049409	0.0757561	0.0770995	0.101117	0.1095	0.123127	0.118303	0.127212
39.76	158					41.0392	1.94473e+06						173800	0.0396059	0.0485946	0.0756328	0.0771566	0.101372	0.108183	0.122773	0.117981	0.127851
39.78	148					41.0628	2.01087e+06						174000	0.039477	0.0487771	0.0770184	0.0773433	0.101742	0.108401	0.122324	0.118174	0.127635
39.8	145					41.0864	2.0639e+06						174200	0.0398019	0.0491879	0.0764976	0.0779769	0.101787	0.108419	0.121603	0.117793	0.127661
39.82	152					41.11	2.08976e+06						174400	0.0398001	0.0489732	0.0765748	0.0771306	0.101681	0.108051	0.12217	0.117873	0.127532
39.84	157					41.1337	2.08031e+06						174600	0.0400156	0.0484232	0.0768544	0.0770788	0.101813	0.107829	0.121913	0.117782	0.127382
39.86	166					41.1573	2.03459e+06						174800	0.0402871	0.0488356	0.0772862	0.0769538	0.101754	0.107677	0.121321	0.117796	0.12728
39.88	167					41.1809	1.95915e+06						175000	0.0397399	0.0487907	0.0776633	0.077401	0.101558	0.107486	0.120992	0.117679	0.12736
39.9	159					41.2045	1.86731e+06						175200	0.0400611	0.0488428	0.0780267	0.0776042	0.101191	0.107217	0.120237	0.117901	0.127139
39.92	161					41.2281	1.77757e+06						175400	0.0401402	0.0487682	0.078654	0.0769019	0.101355	0.106725	0.119297	0.118011	0.126787
39.94	163					41.2517	1.70734e+06						175600	0.0406925	0.0489598	0.0780188	0.0767357	0.10116	0.106514	0.120114	0.118106	0.12684
39.96	162					41.2753	1.66509e+06						175800	0.0405839	0.0491202	0.0783565	0.0756209	0.101256	0.105911	0.120115	0.118384	0.126347
39.98	162					41.2989	1.6474e+06						176000	0.0408825	0.0487675	0.0783397	0.0758775	0.1009	0.10611	0.119417	0.118396	0.126024
40	144					41.3226	1.64285e+06						176200	0.040964	0.0498655	0.0780155	0.0763063	0.100468	0.106604	0.120701	0.118129	0.12566
40.02	147					41.3462	1.64115e+06						176400	0.0404307	0.0494274	0.0782946	0.0765955	0.0999672	0.105955	0.119761	0.118529	0.125013
40.04	150					41.3698	1.63653e+06						176600	0.04073	0.0497959	0.0779083	0.077183	0.0995577	0.105901	0.119694	0.118617	0.12463
40.06	141					41.3934	1.62642e+06						176800	0.0398773	0.0502161	0.0781032	0.0770675	0.0989416	0.105765	0.119738	0.11858	0.124209
40.08	151					41.417	1.60693e+06						177000	0.0398374	0.0498646	0.0772371	0.0777919	0.0989291	0.106025	0.119148	0.118737	0.12396
40.1	145					41.4406	1.57233e+06						177200	0.0397488	0.0503203	0.07715	0.0786718	0.0986534	0.105606	0.118083	0.118917	0.123476
40.12	139					41.4642	1.51699e+06						177400	0.0394035	0.0506107	0.0759649	0.0785393	0.0978515	0.105833	0.118831	0.118819	0.123435
40.14	155					41.4878	1.43982e+06						177600	0.0389712	0.0509421	0.0762697	0.0787879	0.0975973	0.105754	0.117379	0.119125	0.123055
40.16	164					41.5115	1.34543e+06						177800	0.0389993	0.0515652	0.0760658	0.0786365	0.0976826	0.106554	0.117364	0.119334	0.122432
40.18	158					41.5351	1.24411e+06						178000	0.0389043	0.0518309	0.0757964	0.0782741	0.0972103	0.107114	0.116777	0.119057	0.122165
40.2	148					41.5587	1.14647e+06						178200	0.0389287	0.0521775	0.0752277	0.0780261	0.0972615	0.107092	0.116257	0.119419	0.122081
40.22	150					41.5823	1.06151e+06						178400	0.0387432	0.0520903	0.0753445	0.0779426	0.0970145	0.108075	0.116238	0.119264	0.121659
40.24	155					41.6059	992744						178600	0.0379325	0.0528614	0.0747765	0.0786899	0.0968807	0.108877	0.115114	0.118888	0.121146
40.26	160					41.6295	939742						178800	0.0376541	0.0527235	0.0740726	0.0792524	0.096834	0.108583	0.114543	0.118824	0.120812
40.28	149					41.6531	901047						179000	0.0374274	0.0528973	0.0744332	0.079782	0.0966464	0.108693	0.114441	0.118876	0.120653
40.3	146					41.6767	876608						179200	0.0372192	0.052654	0.073889	0.0797593	0.0962791	0.109844	0.114368	0.118525	0.120334
40.32	156					41.7004	868687						179400	0.0371202	0.0526741	0.073214	0.0800522	0.0963267	0.110054	0.113625	0.11856	0.120219
40.34	139					41.724	882022						179600	0.037099	0.0528134	0.0732946	0.0794513	0.0962827	0.11039	0.113143	0.118745	0.119716
40.36	144					41.7476	919438						179800	0.0377982	0.0531054	0.0728849	0.0795261	0.0962099	0.111249	0.113594	0.118521	0.11943
40.38	154					41.7712	977877						180000	0.0371571	0.0531313	0.0719343	0.0796521	0.0965	0.111488	0.113723	0.118678	0.119139
40.4	144					41.7948	1.04537e+06						180200	0.0378175	0.0533355	0.0713026	0.0792094	0.0969687	0.112269	0.113106	0.118784	0.119162
40.42	146					41.8184	1.10415e+06						180400	0.0373182	0.0535324	0.0708484	0.0797346	0.0972139	0.112297	0.113814	0.118683	0.11884
40.44	148					41.842	1.13728e+06						180600	0.0372963	0.0531694	0.0702627	0.0792662	0.0978299	0.11133	0.113456	0.119007	0.118867
40.46	151					41.8657	1.13681e+06						180800	0.0378803	0.0534032	0.0698035	0.0790095	0.0979206	0.111893	0.113915	0.118694	0.118543
40.48	148					41.8893	1.10809e+06						181000	0.037873	0.0531558	0.0694014	0.0794773	0.0981334	0.11218	0.113375	0.118456	0.118396
40.5	141					41.9129	1.06538e+06						181200	0.0382131	0.0530139	0.0690468	0.0791751	0.0984073	0.112893	0.113376	0.118959	0.118773
40.52	145					41.9365	1.02579e+06						181400	0.0385273	0.0525565	0.0690128	0.0789446	0.0984765	0.113165	0.113781	0.119176	0.118612
40.54	147					41.9601	998631						181600	0.038059	0.052555	0.0684082	0.0790235	0.0984855	0.113795	0.113221	0.119119	0.118836
40.56	153					41.9837	981868						181800	0.0384884	0.0525043	0.0672316	0.0790416	0.0987171	0.113845	0.113852	0.119375	0.118928
40.58	147					42.0073	962994						182000	0.0383228	0.0524984	0.0673223	0.0796185	0.0990584	0.113327	0.114464	0.119357	0.11899
40.6	147					42.0309	928036						182200	0.0383099	0.0516938	0.0668546	0.079126	0.0993915	0.113622	0.114566	0.119548	0.119355
40.62	161					42.0546	869932						182400	0.038064	0.0521178	0.0660378	0.0801603	0.0993439	0.113933	0.115289	0.119693	0.119962
40.64	154					42.0782	787287						182600	0.0384531	0.0524369	0.066249	0.0803695	0.0996879	0.114235	0.116229	0.119793	0.11995
40.66	147					42.1018	683951						182800	0.0381882	0.0520698	0.0656869	0.0798186	0.0995945	0.113706	0.115244	0.120011	0.120408
40.68	149					42.1254	571120						183000	0.0382696	0.052013	0.0659613	0.0805594	0.0998899	0.113233	0.115778	0.120158	0.120565
40.7	162					42.149	466760						183200	0.0380911	0.0517442	0.0663173	0.0803415	0.0997292	0.113769	0.115952	0.120285	0.120856
40.72	170					42.1726	388684						183400	0.0373713	0.0520541	0.0659122	0.0816274	0.0996071	0.113616	0.115645	0.120587	0.121187
40.74	163					42.1962	347323						183600	0.0375087	0.0517347	0.0657912	0.0814586	0.0995191	0.113113	0.116564	0.120689	0.121595
40.76	162					42.2198	343387						183800	0.0375711	0.0518309	0.0663394	0.0820509	0.0993655	0.113758	0.117571	0.120748	0.121573
40.78	172					42.2435	370596						184000	0.0372695	0.0518667	0.0660571	0.0823632	0.0990871	0.113046	0.117287	0.120802	0.121697
40.8	169					42.2671	421327						184200	0.0369173	0.0514603	0.0664987	0.0827204	0.0991581	0.112736	0.118007	0.121098	0.122189
40.82	174					42.2907	488068						184400	0.0371605	0.0519224	0.0665373	0.0830067	0.0990665	0.113545	0.117733	0.120964	0.121965
40.84	180					42.3143	563279						184600	0.0370276	0.0518024	0.0664215	0.0824487	0.0987719	0.11228	0.117783	0.121217	0.122004
40.86	169					42.3379	638595						184800	0.037092	0.0525111	0.0659706	0.082664	0.0986273	0.112053	0.117793	0.121194	0.121868
40.88	168					42.3615	704047						185000	0.0370144	0.0522962	0.0662579	0.0828418	0.0984504	0.112086	0.118141	0.120672	0.121578
40.9	173					42.3851	749705						185200	0.0365267	0.0526518	0.0661853	0.0826942	0.0983499	0.112703	0.11799	0.120473	0.121827
40.92	176					42.4087	769080						185400	0.0364775	0.0534306	0.0663469	0.082455	0.0981128	0.111698	0.118	0.120636	0.121691
40.94	182					42.4324	761337						185600	0.0365746	0.05317	0.0664885	0.0830355	0.0978443	0.111779	0.117774	0.120177	0.121499
40.96	200					42.456	732577						185800	0.0363422	0.0536069	0.0664139	0.0830123	0.0975812	0.111966	0.117871	0.120151	0.121605
40.98	208					42.4796	694942						186000	0.035898	0.0540123	0.0662034	0.0828225	0.0976072	0.111083	0.118165	0.120474	0.121074
41	204					42.5032	661492						186200	0.035975	0.0542782	0.0665264	0.0833127	0.0974707	0.111252	0.117989	0.120671	0.121503
41.02	207					42.5268	641825						186400	0.0361292	0.0539724	0.0661504	0.0833912	0.0973037	0.111083	0.118165	0.120729	0.12143
41.04	207					42.5504	639937						186600	0.0352302	0.0545166	0.0657202	0.083812	0.0970082	0.111338	0.117915	0.120702	0.1208
41.06	224					42.574	653856						186800	0.0355416	0.0543531	0.0662846	0.084527	0.0971232	0.110898	0.118248	0.120731	0.120538
41.08	241					42.5977	679046						187000	0.0356977	0.0543645	0.0667883	0.0842426	0.0966966	0.111177	0.117909	0.120692	0.120405
41.1	244					42.6213	710696						187200	0.035667	0.0546539	0.0661253	0.0843536	0.0960842	0.110784	0.117434	0.120375	0.120548
41.12	262					42.6449	744589						187400	0.0357483	0.0544087	0.0665904	0.0844123	0.0962135	0.110822	0.117847	0.120352	0.120081
41.14	294					42.6685	777036						187600	0.0354931	0.0548446	0.0666801	0.085362	0.0952473	0.110872	0.117757	0.120444	0.120352
41.16	359					42.6921	804468						187800	0.0353052	0.0547343	0.0656368	0.0849957	0.0953299	0.110377	0.117295	0.120587	0.119886
41.18	466					42.7157	823072						188000	0.0348575	0.0548128	0.065749	0.0852954	0.0949716	0.110195	0.118765	0.12052	0.120041
41.2	663					42.7393	830301						188200	0.035296	0.0549028	0.0654095	0.0854149	0.0946725	0.109889	0.118404	0.120447	0.119896
41.22	974					42.7629	825155						188400	0.0346805	0.0544712	0.0650628	0.0855573	0.0947291	0.109191	0.118472	0.120345	0.119625
41.24	1342					42.7866	808550						188600	0.0348437	0.0547374	0.0655134	0.0855868	0.0949042	0.109176	0.118633	0.120675	0.119597
41.26	1797					42.8102	782249						188800	0.0343689	0.0545076	0.0650302	0.0855593	0.0951682	0.108369	0.118844	0.120646	0.119803
41.28	2226					42.8338	748979						189000	0.035105	0.0548119	0.0648804	0.0852446	0.0954619	0.106896	0.119493	0.120495	0.119771
41.3	2479					42.8574	712290						189200	0.0349411	0.0547646	0.0656374	0.0860567	0.0951269	0.108016	0.120145	0.120331	0.119706
41.32	2501					42.881	677868						189400	0.0346442	0.0542606	0.0654919	0.0861355	0.0948979	0.107106	0.119677	0.120022	0.120046
41.34	2294					42.9046	653075						189600	0.0350662	0.0552822	0.0650186	0.085932	0.0952167	0.107059	0.118891	0.119688	0.120256
41.36	1999					42.9282	644416						189800	0.0351415	0.0542854	0.0650239	0.0864835	0.0950919	0.107174	0.118952	0.119342	0.120309
41.38	1789					42.9518	654491						190000	0.0352942	0.0544594	0.064755	0.0863613	0.0950147	0.106943	0.118602	0.119064	0.120566
41.4	1657					42.9755	681127						190200	0.0357907	0.054568	0.0645611	0.0875627	0.0951287	0.106949	0.117668	0.11877	0.120694
41.42	1505					42.9991	719054						190400	0.0359391	0.0541765	0.0641006	0.0874671	0.0951512	0.106117	0.118353	0.118127	0.120724
41.44	1254					43.0227	762940						190600	0.0355693	0.0541199	0.0641356	0.0882587	0.09525	0.105518	0.118402	0.11777	0.120897
41.46	920					43.0463	809013						190800	0.0360604	0.0549281	0.0640877	0.0892009	0.095276	0.105158	0.11867	0.118042	0.120953
41.48	670					43.0699	853737						191000	0.0357911	0.0543735	0.0646805	0.0894792	0.095144	0.10514	0.118628	0.117678	0.120818
41.5	486					43.0935	893023						191200	0.0359997	0.0544053	0.0648534	0.0900936	0.0951575	0.104735	0.1182	0.117839	0.120719
41.52	344					43.1171	920825						191400	0.0361537	0.0544767	0.0643365	0.0897708	0.095417	0.105288	0.118179	0.117951	0.120822
41.54	284					43.1407	931089						191600	0.0359697	0.0539495	0.0648952	0.0904816	0.0952742	0.104067	0.118634	0.117806	0.120882
41.56	263					43.1644	921021						191800	0.0361641	0.0541023	0.0650476	0.091552	0.0953227	0.103901	0.118907	0.11779	0.120327
41.58	245					43.188	892489						192000	0.0366223	0.05446	0.0652607	0.0910913	0.0952257	0.104018	0.11872	0.117953	0.120697
41.6	230					43.2116	852049						192200	0.0367527	0.0541539	0.0648254	0.0919471	0.095338	0.103641	0.118597	0.11799	0.120894
41.62	216					43.2352	808194						192400	0.0361639	0.0548181	0.0654329	0.092212	0.0948791	0.103429	0.118224	0.117906	0.120731
41.64	209					43.2588	765751						192600	0.0371721	0.055067	0.0647164	0.0918115	0.0949455	0.103448	0.118402	0.117811	0.120895
41.66	209					43.2824	725606						192800	0.0370167	0.0546499	0.0650949	0.0925102	0.0951287	0.102847	0.119069	0.117887	0.120917
41.68	200					43.306	682105						193000	0.0376568	0.0545744	0.0651872	0.0924509	0.0954197	0.102777	0.119229	0.11762	0.120894
41.7	194					43.3297	629210						193200	0.0379248	0.0549866	0.0654128	0.0922479	0.0955759	0.101784	0.119283	0.117589	0.121024
41.72	192					43.3533	563952						193400	0.0376644	0.055204	0.065772	0.092309	0.0956586	0.101894	0.119612	0.117839	0.121472
41.74	176					43.3769	487820						193600	0.0378395	0.0556294	0.0664581	0.0928891	0.0956864	0.101971	0.11917	0.117715	0.121032
41.76	165					43.4005	407748						193800	0.037707	0.0558453	0.0667161	0.0928173	0.0955256	0.102572	0.119301	0.117337	0.121475
41.78	155					43.4241	331889						194000	0.0379366	0.0558817	0.0665432	0.093137	0.0955301	0.102059	0.119619	0.117909	0.121718
41.8	151					43.4477	267589						194200	0.0380351	0.0563263	0.0667398	0.0932986	0.0955777	0.101928	0.120365	0.117917	0.12232
41.82	160					43.4713	218343						194400	0.0380012	0.0563953	0.0669951	0.0936057	0.0955921	0.102383	0.119823	0.117904	0.122773
41.84	175					43.4949	185575						194600	0.0382037	0.0565088	0.0676713	0.0945073	0.0952149	0.102393	0.120889	0.117881	0.123454
41.86	178					43.5186	169305						194800	0.038972	0.0571766	0.0681216	0.0939389	0.0949913	0.101826	0.120196	0.117489	0.123788
41.88	169					43.5422	169339						195000	0.0387767	0.0572645	0.0687747	0.09429	0.0953272	0.101837	0.119579	0.117235	0.124508
41.9	162					43.5658	186014						195200	0.0387029	0.0570765	0.069032	0.0949419	0.095056	0.101691	0.119924	0.117481	0.124995
41.92	162					43.5894	219359						195400	0.0380965	0.0574924	0.0700034	0.0947623	0.0953883	0.100991	0.119528	0.117281	0.125315
41.94	159					43.613	266996						195600	0.0385666	0.0576368	0.069914	0.0949051	0.0950479	0.102022	0.119353	0.117679	0.125662
41.96	147					43.6366	323305						195800	0.0381848	0.0581123	0.0694077	0.0958992	0.0952266	0.101531	0.11921	0.11771	0.125722
41.98	142					43.6602	380450						196000	0.0378014	0.0585993	0.070477	0.0957825	0.0953164	0.101671	0.119259	0.117558	0.125991
42	150					43.6838	429732						196200	0.0377161	0.0587922	0.0708504	0.0960106	0.0953865	0.10261	0.119699	0.117516	0.125992
42.02	151					43.7075	464802						196400	0.037716	0.0587567	0.0708194	0.0969095	0.0953344	0.101914	0.119669	0.117401	0.126656
42.04	163					43.7311	483374						196600	0.0379013	0.0581893	0.0703368	0.0973648	0.095003	0.102057	0.119324	0.117616	0.126548
42.06	158					43.7547	486918						196800	0.0375727	0.058753	0.0700076	0.0987216	0.0952087	0.102876	0.119962	0.117162	0.1266
42.08	157					43.7783	479190						197000	0.0371993	0.0577017	0.0709969	0.098366	0.0954323	0.102643	0.119213	0.117067	0.127088
42.1	164					43.8019	464703						197200	0.0369348	0.0582827	0.0712023	0.0986273	0.095382	0.103398	0.11933	0.116899	0.126806
42.12	168					43.8255	448046						197400	0.0373791	0.0581345	0.071305	0.0998845	0.0954367	0.103311	0.120116	0.116656	0.126981
42.14	165					43.8491	431966						197600	0.0364265	0.0576497	0.0717067	0.0992559	0.0953218	0.102349	0.12026	0.116683	0.126709
42.16	165					43.8727	419495						197800	0.0368074	0.0576111	0.0717301	0.0998396	0.0951413	0.103376	0.119967	0.116727	0.126864
42.18	162					43.8964	412257						198000	0.036228	0.0579831	0.0716644	0.100708	0.0948548	0.104121	0.119029	0.116679	0.126754
42.2	155					43.92	410498						198200	0.0358643	0.0575449	0.0710398	0.101224	0.0945513	0.103742	0.119111	0.116397	0.12618
42.22	161					43.9436	413760						198400	0.0366129	0.0577691	0.0708009	0.101127	0.0943385	0.104024	0.118435	0.11623	0.126494
42.24	152					43.9672	420773						198600	0.0365304	0.0578041	0.07086	0.10185	0.0944777	0.103928	0.119036	0.115954	0.126378
42.26	153					43.9908	430420						198800	0.0365702	0.0574927	0.0709299	0.101736	0.0942038	0.104125	0.119594	0.116127	0.12602
42.28	162					44.0144	442322						199000	0.0373917	0.05695	0.0706624	0.10143	0.0939137	0.104022	0.118812	0.115997	0.125674
42.3	164					44.038	455557						199200	0.0364487	0.0576859	0.070352	0.101406	0.0938895	0.104932	0.118798	0.116039	0.125717
42.32	167					44.0617	468007						199400	0.0368393	0.0566028	0.0700337	0.10133	0.0939533	0.104201	0.118896	0.115722	0.126068
42.34	156					44.0853	477383						199600	0.0370043	0.0569296	0.0701548	0.101007	0.0937018	0.104804	0.118693	0.115378	0.125954
42.36	149					44.1089	479932						199800	0.0366116	0.0571875	0.0697398	0.100491	0.0938024	0.104722	0.118338	0.115356	0.125811
42.38	159					44.1325	473687						200000	0.036314	0.0567716	0.0701326	0.100608	0.0934315	0.104601	0.119306	0.115186	0.125499
42.4	167					44.1561	458890						200200	0.035813	0.0571847	0.0699711	0.100822	0.0930642	0.103935	0.119273	0.115338	0.125683
42.42	173					44.1797	438271						200400	0.0359701	0.0573739	0.0696593	0.100849	0.0928038	0.104073	0.118998	0.115318	0.125261
42.44	167					44.2033	415585						200600	0.0351502	0.0567732	0.0699839	0.101354	0.0926368	0.103653	0.1181	0.11532	0.125132
42.46	167					44.2269	394684						200800	0.0352547	0.0569414	0.069509	0.100756	0.0925883	0.103462	0.118269	0.115188	0.124811
42.48	180					44.2506	378679						201000	0.0346588	0.0563524	0.0695254	0.101012	0.0923422	0.103544	0.118123	0.11542	0.124769
42.5	195					44.2742	369851						201200	0.0348194	0.0560568	0.0693417	0.100965	0.0925685	0.102937	0.118171	0.11537	0.124596
42.52	207					44.2978	369920						201400	0.0345631	0.0568925	0.0687595	0.101066	0.092327	0.103715	0.118502	0.115226	0.12456
42.54	203					44.3214	378581						201600	0.034083	0.0565317	0.0683142	0.100045	0.0925811	0.10325	0.117795	0.115324	0.124569
42.56	208					44.345	393821						201800	0.0342782	0.0567021	0.06776	0.100416	0.0927481	0.103301	0.118651	0.115266	0.12441
42.58	205					44.3686	411292						202000	0.0340981	0.0567911	0.0688449	0.100627	0.0924042	0.102542	0.118532	0.115541	0.124955
42.6	203					44.3922	427063						202200	0.0340954	0.056357	0.068116	0.100114	0.0923853	0.101915	0.118965	0.115465	0.124504
42.62	212					44.4158	437986						202400	0.0338299	0.0561934	0.0680866	0.0996403	0.0923844	0.102244	0.118505	0.114981	0.124519
42.64	224					44.4395	443523						202600	0.0336201	0.056323	0.0677653	0.0998253	0.0919768	0.102057	0.118446	0.114704	0.1244
42.66	217					44.4631	444207						202800	0.0329113	0.0557451	0.0672755	0.0996987	0.0916876	0.101995	0.118532	0.114307	0.123709
42.68	219					44.4867	440838						203000	0.0330237	0.055849	0.0678653	0.1002	0.0914344	0.101332	0.118138	0.113707	0.123408
42.7	231					44.5103	432328						203200	0.0327368	0.055234	0.0670954	0.0997175	0.0911488	0.101272	0.118116	0.113456	0.1232
42.72	256					44.5339	416438						203400	0.0322514	0.0547955	0.0665165	0.0995469	0.091112	0.10231	0.11792	0.113483	0.123074
42.74	300					44.5575	391265						203600	0.031916	0.0549554	0.0659491	0.0999869	0.0915152	0.101725	0.117824	0.113413	0.122868
42.76	317					44.5811	357142						203800	0.0316823	0.054929	0.0653079	0.0998585	0.091526	0.100896	0.118389	0.113555	0.123205
42.78	339					44.6047	316105						204000	0.0317265	0.0545234	0.0654758	0.099071	0.0915942	0.101681	0.118743	0.113551	0.122713
42.8	452					44.6284	272942						204200	0.0316969	0.0544767	0.0653168	0.0988976	0.0915664	0.101593	0.117673	0.11343	0.122798
42.82	645					44.652	231927						204400	0.0315272	0.0541029	0.0657208	0.0989821	0.091887	0.101315	0.117729	0.113384	0.122747
42.84	910					44.6756	196741						204600	0.032225	0.0540754	0.0658036	0.0973989	0.0921222	0.102458	0.117825	0.113303	0.122153
42.86	1326					44.6992	168301						204800	0.0313099	0.0534248	0.066055	0.0976853	0.0919866	0.102002	0.118122	0.113232	0.122161
42.88	1846					44.7228	145555						205000	0.0316337	0.0530538	0.0655042	0.097319	0.0919354	0.102473	0.118029	0.113412	0.121987
42.9	2469					44.7464	126230						205200	0.0318601	0.0530581	0.0660458	0.0963159	0.0924266	0.102785	0.118955	0.11355	0.121726
42.92	3038					44.77	108857						205400	0.0317407	0.0528391	0.0660748	0.0962485	0.0921393	0.101926	0.118839	0.113857	0.121973
42.94	3275					44.7937	93332						205600	0.0315688	0.0527356	0.0661395	0.0959684	0.0923351	0.101503	0.118126	0.114033	0.12175
42.96	3135					44.8173	79681.9						205800	0.0318412	0.052333	0.0657829	0.0950668	0.0927185	0.101379	0.118383	0.114767	0.121814
42.98	2786					44.8409	69488.9						206000	0.0319529	0.0527455	0.0659733	0.0951512	0.0926341	0.101283	0.118397	0.11518	0.121662
43	2412					44.8645	63382.7						206200	0.032242	0.0525825	0.0669137	0.0944328	0.0925111	0.101117	0.11875	0.115403	0.121658
43.02	2131					44.8881	61007.8						206400	0.0322042	0.0524817	0.066088	0.0931522	0.0924985	0.100635	0.11915	0.116148	0.120998
43.04	2032					44.9117	61292.6						206600	0.0325263	0.052486	0.0671848	0.0931522	0.0925524	0.100955	0.119389	0.115965	0.12131
43.06	1880					44.9353	63679.8						206800	0.03272	0.0528868	0.0676163	0.0927499	0.0922919	0.10092	0.119387	0.116265	0.121228
43.08	1564					44.9589	66810						207000	0.0329834	0.0527776	0.0675193	0.0917576	0.0921662	0.101278	0.119526	0.116065	0.121402
43.1	1128					44.9826	69832.2						207200	0.033114	0.052678	0.0677854	0.0915861	0.0922515	0.101249	0.119562	0.115824	0.121433
43.12	791					45.0062	71917.2						207400	0.0336649	0.052948	0.0677647	0.0910321	0.0919336	0.101536	0.119783	0.116269	0.12183
43.14	568					45.0298	72536.3						207600	0.0334308	0.0534585	0.0676859	0.091015	0.0917576	0.101202	0.119567	0.116327	0.12192
43.16	432					45.0534	70874.5						207800	0.0335962	0.0537708	0.0688449	0.0903972	0.0915682	0.100139	0.119204	0.116313	0.121971
43.18	363					45.077	66715						208000	0.03393	0.0543199	0.0686398	0.0906702	0.0913185	0.101374	0.120435	0.116357	0.121879
43.2	296					45.1006	60500.2						208200	0.033581	0.0539938	0.0677168	0.0898557	0.09098	0.101311	0.119546	0.116057	0.121868
43.22	251					45.1242	53471						208400	0.0335531	0.0541592	0.0677472	0.0900487	0.0909423	0.101129	0.119181	0.116067	0.121777
43.24	228					45.1478	46884.3						208600	0.0337607	0.0545858	0.0683353	0.0899994	0.0903235	0.101614	0.119133	0.115419	0.122041
43.26	220					45.1715	42079.4						208800	0.0341124	0.0547846	0.0674771	0.0904142	0.0900658	0.101663	0.119212	0.115343	0.121843
43.28	216					45.1951	39660.6						209000	0.0336188	0.0548116	0.067979	0.0902571	0.0900191	0.101448	0.119492	0.115269	0.122235
43.3	217					45.2187	39915.7						209200	0.0340424	0.0552129	0.0682568	0.0898979	0.0896179	0.101151	0.120065	0.115288	0.122067
43.32	209					45.2423	42113.4						209400	0.0338027	0.0552176	0.0679059	0.089789	0.0893686	0.102197	0.119493	0.115165	0.122193
43.34	200					45.2659	44609.4						209600	0.0336638	0.0561158	0.068336	0.0905382	0.0892611	0.102359	0.11882	0.114968	0.122044
43.36	189					45.2895	46290.4						209800	0.034395	0.0559432	0.0681651	0.089098	0.0889681	0.102549	0.11862	0.114567	0.122516
43.38	174					45.3131	45837.5						210000	0.0342017	0.0560642	0.0679082	0.0891422	0.0890539	0.102367	0.119089	0.114523	0.122065
43.4	164					45.3367	43457.2						210200	0.0343209	0.0559556	0.0681199	0.0889463	0.0891128	0.102123	0.118925	0.1142	0.122132
43.42	170					45.3604	39465						210400	0.0344132	0.056246	0.0680263	0.0882388	0.089037	0.102652	0.119896	0.113828	0.122406
43.44	173					45.384	35377.6						210600	0.0348731	0.0562509	0.0677766	0.0880495	0.0888109	0.102946	0.119772	0.113732	0.122217
43.46	163					45.4076	32302						210800	0.0345359	0.0564092	0.0684046	0.087912	0.0887941	0.102918	0.119667	0.1133	0.122341
43.48	151					45.4312	30336.3						211000	0.0348213	0.0559661	0.0688628	0.0876664	0.0886137	0.102978	0.119688	0.113149	0.122373
43.5	148					45.4548	29783.2						211200	0.0352874	0.0561393	0.0684019	0.0866733	0.0889182	0.103013	0.119762	0.112708	0.122194
43.52	149					45.4784	29436.5						211400	0.0343148	0.0560998	0.0686144	0.0873866	0.0892849	0.102625	0.119976	0.112559	0.122124
43.54	148					45.502	28998.5						211600	0.0345302	0.0555784	0.0684573	0.0862748	0.0893382	0.102746	0.120232	0.11251	0.122516
43.56	148					45.5256	27970.2						211800	0.0347227	0.0555206	0.0693717	0.0855261	0.0892955	0.102567	0.120722	0.112615	0.122735
43.58	150					45.5493	26149.7						212000	0.0348252	0.0547591	0.0685583	0.0859447	0.0897599	0.102681	0.120439	0.112657	0.123102
43.6	146					45.5729	23836.1						212200	0.0349604	0.0548225	0.0688047	0.0846868	0.0897599	0.102939	0.119753	0.112477	0.123513
43.62	149					45.5965	21822.6						212400	0.0349535	0.0551925	0.0681213	0.0847402	0.0903442	0.102584	0.120396	0.112134	0.123346
43.64	148					45.6201	20108.9						212600	0.0346065	0.0555197	0.0687974	0.0849431	0.0905256	0.103604	0.120157	0.111742	0.123868
43.66	134					45.6437	18592.7						212800	0.0343646	0.0553422	0.0687648	0.0851097	0.0908417	0.102821	0.120404	0.111345	0.123518
43.68	135					45.6673	17772.4						213000	0.0338241	0.0553694	0.0691827	0.0853979	0.0910222	0.103943	0.120072	0.111038	0.123796
43.7	139					45.6909	17351.2						213200	0.0340282	0.0549767	0.0691755	0.085667	0.0911434	0.104616	0.12043	0.111163	0.124022
43.72	140					45.7146	17330.7						213400	0.0338866	0.0552058	0.0689943	0.0862026	0.0910554	0.104992	0.120659	0.110951	0.12465
43.74	143					45.7382	17612						213600	0.0337793	0.0551103	0.0685214	0.0867693	0.0911587	0.106088	0.120184	0.111268	0.125199
43.76	138					45.7618	18392.7						213800	0.0344556	0.0550475	0.0677347	0.0869721	0.0918061	0.105658	0.12095	0.111258	0.125438
43.78	147					45.7854	18977.7						214000	0.0345934	0.0549523	0.0684405	0.086823	0.0919031	0.10634	0.120764	0.111223	0.125648
43.8	152					45.809	19561.6						214200	0.0341318	0.0547587	0.0681305	0.0862877	0.0919839	0.107729	0.119576	0.111293	0.12561
43.82	155					45.8326	19947.7						214400	0.0345789	0.0544653	0.0687915	0.0873959	0.0919498	0.10788	0.12014	0.111289	0.126075
43.84	149					45.8562	19741.1						214600	0.0340325	0.0550135	0.0686668	0.0874899	0.0924096	0.108464	0.119563	0.111486	0.126163
43.86	151					45.8798	18939.6						214800	0.0343078	0.0547241	0.0687952	0.0871914	0.0919265	0.109107	0.11962	0.111042	0.126573
43.88	151					45.9035	17449.1						215000	0.0345467	0.0546588	0.0680239	0.0881195	0.0920989	0.108877	0.119834	0.111425	0.126665
43.9	159					45.9271	15467.3						215200	0.0350167	0.0545815	0.0677528	0.0888104	0.0923261	0.110227	0.119113	0.111537	0.127242
43.92	162					45.9507	13192.1						215400	0.0351561	0.0545175	0.0684689	0.0888388	0.0923638	0.111652	0.119306	0.111429	0.127225
43.94	150					45.9743	11018.2						215600	0.0349291	0.0544412	0.0678118	0.0896089	0.092573	0.111498	0.119044	0.111727	0.127738
43.96	144					45.9979	9437.3						215800	0.0346929	0.0547133	0.0687539	0.0891184	0.0925955	0.111676	0.118619	0.111984	0.128006
43.98	161					46.0215	8547.38						216000	0.0353243	0.0550132	0.0681074	0.0895393	0.0927481	0.111735	0.118342	0.111795	0.127961
44	163					46.0451	8543.05						216200	0.0355756	0.0552615	0.0683169	0.0901574	0.0929439	0.112192	0.119148	0.111926	0.128062
44.02	151					46.0687	9422.61						216400	0.0353632	0.055079	0.0680715	0.0898242	0.0932151	0.112183	0.117578	0.111904	0.128351
44.04	133					46.0924	10890.3						216600	0.0358949	0.054601	0.0673135	0.0903855	0.0934917	0.110931	0.11773	0.112032	0.128055
44.06	139					46.116	12551.8						216800	0.0357168	0.0542968	0.0671914	0.0904798	0.0936803	0.111241	0.116868	0.112271	0.128444
44.08	136					46.1396	14408						217000	0.0362935	0.0541978	0.067486	0.0910545	0.0937144	0.11071	0.116772	0.112599	0.128661
44.1	131					46.1632	15674.7						217200	0.0360393	0.054102	0.0678732	0.091138	0.0938392	0.110166	0.117042	0.113249	0.127932
44.12	145					46.1868	15960.7						217400	0.0365302	0.0536277	0.0676657	0.0914038	0.0939856	0.109481	0.116896	0.113349	0.128139
44.14	142					46.2104	15463.6						217600	0.0366979	0.0532517	0.067	0.0919992	0.0941858	0.109546	0.1157	0.113559	0.127899
44.16	132					46.234	13987.9						217800	0.0360735	0.0535726	0.067288	0.0921061	0.094079	0.109313	0.115823	0.113717	0.127493
44.18	129					46.2576	12220.5						218000	0.0369474	0.0533444	0.0679867	0.0929942	0.0939254	0.109411	0.115616	0.11358	0.127764
44.2	127					46.2813	10356.9						218200	0.0367644	0.0524863	0.0682581	0.0931046	0.0932286	0.108446	0.115377	0.113443	0.127952
44.22	133					46.3049	8495.85						218400	0.0370551	0.0521128	0.0680734	0.0930112	0.0930032	0.10829	0.115628	0.112939	0.127631
44.24	129					46.3285	7027.16						218600	0.0369839	0.0517569	0.0682383	0.0932986	0.093005	0.108363	0.116119	0.112706	0.127544
44.26	125					46.3521	6146.16						218800	0.0371558	0.0514514	0.0682594	0.0933229	0.09223	0.108363	0.114473	0.112879	0.127651
44.28	134					46.3757	5655.58						219000	0.0373856	0.0508039	0.0677008	0.0939622	0.0918196	0.108417	0.11421	0.113016	0.127196
44.3	138					46.3993	5653.07						219200	0.037266	0.0506008	0.0682786	0.0938823	0.0916095	0.108168	0.113233	0.113108	0.127698
44.32	135					46.4229	6235.12						219400	0.0375097	0.0507043	0.0689584	0.0941275	0.0913562	0.107324	0.113301	0.113559	0.127972
44.34	130					46.4466	7011.4						219600	0.0376041	0.0503837	0.0685553	0.0934935	0.0911551	0.108328	0.113517	0.113583	0.127742
44.36	137					46.4702	8079.48						219800	0.0372225	0.0501066	0.0688888	0.0935994	0.0906558	0.108341	0.113053	0.113492	0.127775
44.38	144					46.4938	9438.29						220000	0.0372327	0.0500763	0.0690412	0.0944409	0.0902068	0.108948	0.113495	0.113533	0.127857
44.4	146					46.5174	10601.4						220200	0.0369009	0.04971	0.0699902	0.0940493	0.0899464	0.10931	0.112839	0.1136	0.128304
44.42	148					46.541	11665.1						220400	0.0372611	0.049649	0.0706037	0.0942074	0.0897661	0.108918	0.112593	0.113559	0.128162
44.44	138					46.5646	12920.8						220600	0.0377282	0.0495482	0.0706061	0.0946393	0.0895577	0.109948	0.112268	0.113946	0.128152
44.46	135					46.5882	14077.3						220800	0.0378375	0.0490442	0.0706865	0.0943654	0.0892139	0.109545	0.112372	0.114237	0.128907
44.48	143					46.6118	15330.1						221000	0.0375725	0.0486057	0.0712172	0.0940664	0.0894486	0.109407	0.111833	0.11454	0.128594
44.5	134					46.6355	16584.2						221200	0.037785	0.0486369	0.0709933	0.0951296	0.0890996	0.109421	0.112597	0.114749	0.128776
44.52	139					46.6591	17840.2						221400	0.0380123	0.048631	0.0706189	0.0949689	0.0888003	0.108767	0.112381	0.114858	0.128991
44.54	143					46.6827	18807.3						221600	0.0382023	0.0484424	0.0711766	0.094484	0.089075	0.109037	0.111537	0.114719	0.128799
44.56	137					46.7063	19098.4						221800	0.0383368	0.0481057	0.0706604	0.0949078	0.0891827	0.109153	0.112849	0.114585	0.128803
44.58	132					46.7299	18709.9						222000	0.0386514	0.0479328	0.0707831	0.0942074	0.0890195	0.109501	0.112516	0.114687	0.128515
44.6	131					46.7535	17934.3						222200	0.0389861	0.0479786	0.0711546	0.0945872	0.089103	0.109607	0.112339	0.114847	0.128844
44.62	133					46.7771	17255.2						222400	0.0387453	0.0474013	0.071172	0.0940897	0.0888355	0.109529	0.112705	0.114928	0.129068
44.64	122					46.8007	16769.4						222600	0.0390289	0.0476314	0.0715718	0.0935518	0.0891262	0.110044	0.112965	0.115104	0.129023
44.66	114					46.8244	16961.7						222800	0.0391268	0.0470797	0.0717796	0.0938159	0.088987	0.109407	0.113305	0.115356	0.129009
44.68	131					46.848	18218.7						223000	0.0395688	0.0473666	0.0718588	0.0931226	0.0887621	0.110319	0.11339	0.115419	0.12891
44.7	145					46.8716	19573.6						223200	0.0398597	0.047178	0.0715378	0.0928631	0.0886845	0.110469	0.114081	0.115318	0.128496
44.72	138					46.8952	21414.6						223400	0.0395776	0.0472689	0.0718775	0.0919543	0.0880914	0.110597	0.113971	0.115348	0.128579
44.74	138					46.9188	22481						223600	0.0399803	0.0471768	0.071556	0.0908085	0.0879234	0.110607	0.11348	0.115624	0.128281
44.76	136					46.9424	22967.5						223800	0.0403978	0.0469693	0.0710816	0.0907528	0.0873574	0.110693	0.114232	0.115679	0.127212
44.78	144					46.966	22096.6						224000	0.0397427	0.0468289	0.0716447	0.0906414	0.0870806	0.111229	0.114978	0.115808	0.127045
44.8	145					46.9896	20257.4						224200	0.0405525	0.0472625	0.0712139	0.088973	0.086751	0.111154	0.114639	0.115884	0.12669
44.82	142					47.0133	17932						224400	0.040451	0.0468014	0.0710823	0.0888091	0.0867867	0.110688	0.114923	0.115977	0.125929
44.84	131					47.0369	15314.5						224600	0.0398974	0.0474347	0.0706997	0.0886181	0.0867743	0.110961	0.115023	0.115964	0.125596
44.86	126					47.0605	13083.4						224800	0.0395825	0.0475671	0.0700086	0.0874041	0.0867762	0.110009	0.114706	0.115916	0.124967
44.88	130					47.0841	11240.8						225000	0.0398545	0.0473561	0.0691827	0.0868929	0.0863753	0.110617	0.115509	0.116123	0.124686
44.9	128					47.1077	10367						225200	0.0395212	0.0477229	0.0691702	0.0871756	0.0862874	0.110548	0.115861	0.116642	0.12406
44.92	128					47.1313	9977.01						225400	0.0397427	0.0487167	0.0686816	0.087195	0.0858107	0.10949	0.115993	0.116605	0.123666
44.94	134					47.1549	10070.9						225600	0.0398189	0.0485127	0.0683179	0.0861789	0.0857859	0.109399	0.116019	0.11689	0.123771
44.96	130					47.1786	10261.2						225800	0.0397159	0.0485266	0.0684099	0.0857848	0.0860014	0.108985	0.116506	0.117087	0.12384
[truncated: 9,229 more rows]

## Sheet: Figure2
Delay time, t (ps)	S(t)/S(0)- 0.075 \muJ	S(t)/S(0)- 0.15 \muJ	S(t)/S(0)- 0.3 \muJ	S(t)/S(0)- 0.6 \muJ	S(t)/S(0)- 1.2 \muJ	S(t)/S(0)- 1.8 \muJ	S(t)/S(0)- 2.4 \muJ	S(t)/S(0)- 3 \muJ	S(t)/S(0)- 4.5 \muJ	Ip (photons/cm^2)	P_FL (\muJ)	S(0) (%)	Ip(photons/cm^2)	Linear fit-\beta*\alpha_abs*Ip	Delay time, t(ps)	1/S(t)- 0.075\muJ	1/S(t)- 1.2\muJ	Delay time, t (ns)	Inverse Fit- 0.075\muJ	Inverse Fit- 1.2\muJ	Slope	Intercept, 1/S(0)
-200	-0.027023	0.0324727	-0.0185437	-0.00207296	-0.00456886	0.0019474	-0.00341802	-0.000722204	-0.00080316	11350000000000	0.075	0.294252	0	0.084183	0	6.3792	0.409118	0.001	4.10747	0.267506	7.80473e+08	4.10669
-195	-0.0460969	0.0617888	0.00506457	-0.00624323	-0.00043781	-0.00393033	6.84698e-05	0.000250028	-0.00149485	22700000000000	0.15	0.543713	10000000000000	0.311754	0.1	4.68119	0.331146	0.00129993	4.10771	0.267551	4.73526e+08	2.08998
-190	-0.00971926	0.00130689	0.038337	-0.00748952	0.00212711	0.00670203	-0.00220214	-0.000382276	0.00216839	45400000000000	0.3	1.17916	20000000000000	0.539325	0.2	4.74563	0.292855	0.00159986	4.10794	0.267597	2.85444e+08	0.948049
-185	0.00508199	0.019904	-0.0142028	0.00164194	-0.00198021	-0.00550533	-0.00237455	-0.000300024	0.000625653	90800000000000	0.6	2.24808	30000000000000	0.766896	0.3	4.69283	0.265511	0.00189979	4.10818	0.267642	1.97314e+08	0.485209
-180	-0.0263211	-0.0365644	-0.0169596	0.000607359	-0.00855538	0.00625901	0.000895581	-0.000133974	0.000113667	181600000000000	1.2	4.16279	40000000000000	0.994466	0.4	3.94099	0.255157	0.00219972	4.10841	0.267687	1.5023e+08	0.267356
-175	0.0368511	-0.0558387	0.00456195	-0.00967852	0.00067531	0.00628717	0.00302308	0.00021011	0.00410038	272400000000000	1.8	6.06079	50000000000000	1.22204	0.5	3.96937	0.246291	0.00249965	4.10864	0.267732	1.24956e+08	0.187005
-170	0.00300675	0.0221006	-0.00800373	-0.00359088	-0.00913351	0.00211186	0.00069162	-0.00167095	0.00476358	363200000000000	2.4	7.96909	60000000000000	1.44961	0.6	3.71189	0.240224	0.00279958	4.10888	0.267777	1.1149e+08	0.144842
-165	-0.0406952	0.0606987	-0.00588661	0.00194952	-0.00181627	-0.00394514	-0.00249062	-0.00046878	-0.000965232	454000000000000	3	9.29098	70000000000000	1.67718	0.7	4.48891	0.245174	0.00309951	4.10911	0.267822	1.01581e+08	0.128328
-160	0.0112466	-0.0152587	0.021895	-0.0159299	0.00413116	-0.000732911	0.00290025	5.68181e-05	0.000247258	681000000000000	4.5	13.2424	80000000000000	1.90475	0.8	3.66776	0.246504	0.00339944	4.10935	0.267867	8.64213e+07	0.0959422
-155	-0.0475923	0.0198049	0.00986239	-0.00249239	0.00329632	-0.000538814	-0.00166463	0.000176281	-0.00238862				90000000000000	2.13232	0.9	4.01922	0.244281	0.00369937	4.10958	0.267912
-150	-0.037033	-0.0105351	0.0322978	-0.00612739	-0.00285604	0.002989	0.000869663	0.00114591	-0.000392894				100000000000000	2.35989	1	3.62324	0.246733	0.0039993	4.10981	0.267957
-145	0.0785388	0.0529361	0.000967398	0.00421841	0.00998583	-0.00597501	-0.00028987	0.00153513	-0.000112827				110000000000000	2.58746	1.1	4.38066	0.248085	0.00429923	4.11005	0.268002
-140	0.036668	-0.0872143	0.0270126	0.0119917	-0.000668631	-0.00123667	-0.000780052	-0.00280884	0.000445949				120000000000000	2.81503	1.2	4.61848	0.248645	0.00459916	4.11028	0.268047
-135	0.0129251	0.00971358	9.16046e-05	0.0150156	0.00914667	0.00216816	0.00256445	0.000714445	-0.000992358				130000000000000	3.0426	1.3	4.15851	0.247605	0.00489909	4.11052	0.268092
-130	0.0273907	-0.0127152	0.0155969	0.00193753	-0.00181195	-0.000500291	0.00473815	-0.00044597	0.00141703				140000000000000	3.27018	1.4	3.72755	0.246531	0.00519902	4.11075	0.268137
-125	0.0240947	-0.0684074	-0.0246361	0.00339953	-0.00736029	-0.003997	0.000133827	-8.12989e-05	0.000561909				150000000000000	3.49775	1.5	4.11547	0.248041	0.00549895	4.11098	0.268182
-120	0.0629136	0.0283768	-0.0526964	0.0056125	0.00353577	-0.00067809	0.00060936	0.00368227	-0.000812654				160000000000000	3.72532	1.6	3.74699	0.24615	0.00579888	4.11122	0.268227
-115	-0.00715575	0.00340444	-0.0146902	-0.00375466	0.00294686	0.00748286	-0.00197339	0.000722467	-0.00102491				170000000000000	3.95289	1.7	4.04492	0.24675	0.00609881	4.11145	0.268272
-110	-0.0803381	0.00650946	-0.00264238	0.00259663	-0.00172782	0.00306012	-0.0023092	0.000849662	-0.00174169				180000000000000	4.18046	1.8	3.96838	0.24449	0.00639874	4.11169	0.268317
-105	-0.0578769	-0.0364984	0.0105097	0.00360325	-0.00245911	-0.00428296	0.00484182	-0.000500386	-0.00211059				190000000000000	4.40803	1.9	4.04081	0.244169	0.00669867	4.11192	0.268363
-100	0.0811328	0.00401554	-0.00793519	0.00480561	0.00753092	-0.00768514	-0.00383383	-0.00182839	-0.00160403				200000000000000	4.6356	2	4.11001	0.242367	0.0069986	4.11216	0.268408
-95	0.0290997	0.0129342	-0.0138753	-0.00207296	0.00608559	-4.83866e-05	-0.00448966	0.000642922	0.000135367				210000000000000	4.86317	2.1	3.39845	0.242933	0.00729853	4.11239	0.268453
-90	-0.0128321	0.00981267	0.0285662	0.00461387	0.000895345	-0.00221902	-0.000892737	0.000167486	-0.000219293				220000000000000	5.09074	2.2	4.24005	0.243923	0.00759846	4.11262	0.268498
-85	0.025407	0.00859049	0.013297	-0.00675853	-0.00396916	-0.00431259	-0.0017176	1.5354e-05	0.000572081				230000000000000	5.31831	2.3	3.79048	0.245018	0.00789839	4.11286	0.268543
-80	0.0536971	-0.012484	-0.0136012	0.0098387	-0.000364465	8.94074e-05	0.00292166	0.000270808	-0.000299991				240000000000000	5.54588	2.4	3.84227	0.244614	0.00819832	4.11309	0.268588
-75	-0.0123133	-0.0190574	0.00113494	-0.0192718	0.00596479	-0.0013152	0.00170353	0.00196446	0.00249864				250000000000000	5.77345	2.5	3.66149	0.241422	0.00849825	4.11333	0.268633
-70	-0.103379	0.00612959	0.0262359	-0.0211436	-0.00542959	0.00488996	0.000618375	-0.000466654	0.000791117				260000000000000	6.00103	2.6	4.31597	0.244899	0.00879818	4.11356	0.268678
-65	-0.0550692	-0.0405778	-0.00152289	0.00377901	0.00248953	0.000982845	-0.00283882	0.000545882	-0.00126768				270000000000000	6.2286	2.7	3.78057	0.245753	0.00909811	4.11379	0.268723
-60	-0.070847	-0.0246398	0.0069837	-0.00460548	0.00371698	0.00356388	0.00107024	0.00158471	0.00204633				280000000000000	6.45617	2.8	3.58129	0.246782	0.00939804	4.11403	0.268768
-55	-0.0465852	-0.00358186	0.0311098	0.00949917	0.00826653	-0.00706255	0.000583442	0.0028643	0.00180288				290000000000000	6.68374	2.9	3.89863	0.250615	0.00969797	4.11426	0.268813
-50	-0.113115	0.106977	0.00514834	-0.000966482	0.00951556	0.00499813	0.00589092	0.00412949	0.00227554				300000000000000	6.91131	3	4.18099	0.25101	0.0099979	4.1145	0.268858
-45	-0.0717626	0.061541	0.00482087	-0.00319942	-0.000690203	0.00761325	0.00649154	0.00225403	0.00476019				310000000000000	7.13888	3.1	3.44609	0.248806	0.0102978	4.11473	0.268903
-40	0.0264751	-0.00999009	-0.00536875	0.00184167	0.00118441	0.00250006	0.0023233	0.00483186	0.00255289				320000000000000	7.36645	3.2	3.66438	0.252301	0.0105978	4.11496	0.268948
-35	-0.0342254	-0.0238305	0.0210801	-0.00872783	0.0095889	0.00157995	0.00622335	0.00527144	0.00408614				330000000000000	7.59402	3.3	3.67854	0.2476	0.0108977	4.1152	0.268993
-30	0.0645005	-0.0372911	0.0389538	0.00110667	0.00968166	0.00837778	0.00862129	0.00676666	0.0119449				340000000000000	7.82159	3.4	3.76103	0.253058	0.0111976	4.11543	0.269038
-25	0.0696275	0.0429439	0.0457317	0.0277461	0.0369853	0.0353083	0.03469	0.0247277	0.0361663				350000000000000	8.04916	3.5	4.08843	0.250654	0.0114975	4.11567	0.269083
-20	0.0165568	-0.0464245	0.0396469	0.0332346	0.0483495	0.0367425	0.0341108	0.0305713	0.0391378				360000000000000	8.27673	3.6	3.76867	0.250863	0.0117975	4.1159	0.269129
-15	0.117693	0.0145693	0.0596987	0.0405723	0.0616379	0.0703672	0.0663783	0.0543953	0.0630065				370000000000000	8.50431	3.7	3.93445	0.251146	0.0120974	4.11613	0.269174
-10	0.0347759	0.0586342	0.0914096	0.0869048	0.0654368	0.0685596	0.0717827	0.0615563	0.0717479				380000000000000	8.73188	3.8	3.99085	0.249822	0.0123973	4.11637	0.269219
-9.9	0.00413593	0.0881319	0.133234	0.0800901	0.0672833	0.0627708	0.0706389	0.0638914	0.0713071				390000000000000	8.95945	3.9	3.92862	0.250936	0.0126973	4.1166	0.269264
-9.8	-0.032669	0.0763394	0.0555101	0.0691491	0.0655166	0.0643206	0.0691289	0.0653683	0.0677263				400000000000000	9.18702	4	4.05169	0.247605	0.0129972	4.11684	0.269309
-9.7	-0.0362701	-0.0411063	0.0729878	0.0725844	0.0638922	0.0730949	0.074424	0.0667002	0.0688184				410000000000000	9.41459	4.1	3.88978	0.249185	0.0132971	4.11707	0.269354
-9.6	0.0956289	0.00832623	0.0621128	0.0662291	0.0664226	0.0679714	0.0701352	0.0671931	0.0678215				420000000000000	9.64216	4.2	3.5954	0.249542	0.0135971	4.11731	0.269399
-9.5	0.0930654	0.0550502	0.0960475	0.0865972	0.0673653	0.0763264	0.0688652	0.0644443	0.0703102				430000000000000	9.86973	4.3	4.20769	0.24971	0.013897	4.11754	0.269444
-9.4	0.0213176	0.0806006	0.0820577	0.0679548	0.072808	0.0697168	0.0717387	0.0658554	0.0711037				440000000000000	10.0973	4.4	4.22141	0.247396	0.0141969	4.11777	0.269489
-9.3	0.120867	-0.0145485	0.0956896	0.0847877	0.070668	0.0698101	0.0638079	0.0644269	0.071124				450000000000000	10.3249	4.5	3.85517	0.24558	0.0144968	4.11801	0.269534
-9.2	0.0683763	0.0596582	0.0749755	0.0548328	0.0722773	0.0709999	0.0738031	0.0680543	0.0686827				460000000000000	10.5524	4.6	3.7816	0.248795	0.0147968	4.11824	0.269579
-9.1	0.0898915	0.0654884	0.08221	0.0712463	0.0791329	0.073775	0.0729219	0.0686545	0.0723785				470000000000000	10.78	4.7	4.20546	0.248185	0.0150967	4.11848	0.269624
-9	-0.0326079	0.0467426	0.115117	0.0869128	0.0593405	0.0674572	0.0739214	0.0669109	0.0715105				480000000000000	11.0076	4.8	4.14165	0.244255	0.0153966	4.11871	0.269669
-8.9	0.0481733	-0.00561333	0.0719749	0.0776854	0.0727195	0.0694338	0.0718999	0.0687753	0.0695846				490000000000000	11.2352	4.9	4.09881	0.246095	0.0156966	4.11894	0.269714
-8.8	-0.055588	0.122898	0.0481154	0.0630894	0.0713281	0.0668364	0.0802622	0.0692218	0.0692863				500000000000000	11.4627	5	3.88584	0.250688	0.0159965	4.11918	0.269759
-8.7	0.0598618	-0.00624094	0.0708631	0.0774258	0.0758431	0.0753159	0.0761301	0.0676667	0.0709138				510000000000000	11.6903	5.1	4.08723	0.251021	0.0162964	4.11941	0.269804
-8.6	0.0205546	0.0624329	0.059356	0.0560072	0.0773014	0.0713169	0.070107	0.0669853	0.0700661				520000000000000	11.9179	5.2	3.8383	0.250982	0.0165964	4.11965	0.269849
-8.5	0.0796069	0.0513176	0.0869393	0.0649149	0.0709506	0.074098	0.0760275	0.0669408	0.0710697				530000000000000	12.1454	5.3	4.07481	0.2476	0.0168963	4.11988	0.269895
-8.4	0.0607773	-0.0581179	0.0681367	0.0559592	0.0638901	0.0641828	0.07851	0.0694326	0.0728532				540000000000000	12.373	5.4	4.37326	0.249168	0.0171962	4.12011	0.26994
-8.3	0.0913564	0.047139	0.0904729	0.0767547	0.0701567	0.0703776	0.0724486	0.0706842	0.0700186				550000000000000	12.6006	5.5	3.93403	0.248041	0.0174961	4.12035	0.269985
-8.2	0.0417646	0.0917819	0.0655931	0.0751209	0.0702193	0.0718622	0.07883	0.0671409	0.0723921				560000000000000	12.8282	5.6	3.82866	0.244131	0.0177961	4.12058	0.27003
-8.1	0.0711839	0.150282	0.0827355	0.0826626	0.0725987	0.0708354	0.0697002	0.0716875	0.0713274				570000000000000	13.0557	5.7	4.27702	0.249699	0.018096	4.12082	0.270075
-8	0.111437	0.0793288	0.0957657	0.0760237	0.0759941	0.0711747	0.0777122	0.0684419	0.073789				580000000000000	13.2833	5.8	3.99299	0.248761	0.0183959	4.12105	0.27012
-7.9	0.0455488	0.0143546	0.0705356	0.070711	0.0692788	0.0736772	0.0725523	0.068525	0.073667				590000000000000	13.5109	5.9	3.71834	0.247694	0.0186959	4.12128	0.270165
-7.8	-0.0245816	0.126201	0.0914477	0.0642518	0.0751507	0.0756967	0.0767893	0.0689367	0.073016				600000000000000	13.7384	6	4.31664	0.246248	0.0189958	4.12152	0.27021
-7.7	0.159229	0.118885	0.0878303	0.0645474	0.074881	0.0708547	0.0796008	0.0685317	0.0766372				610000000000000	13.966	6.1	4.21709	0.245169	0.0192957	4.12175	0.270255
-7.6	0.111895	0.0634073	0.0747013	0.0739745	0.0717617	0.0656674	0.0757233	0.0706069	0.0716665				620000000000000	14.1936	6.2	3.7338	0.245223	0.0195957	4.12199	0.2703
-7.5	0.116381	0.0336123	0.0775798	0.0794829	0.0704199	0.0769206	0.0755711	0.0704329	0.0724938				630000000000000	14.4211	6.3	3.75469	0.246526	0.0198956	4.12222	0.270345
-7.4	0.025468	0.115235	0.0768639	0.0727242	0.0786712	0.0761071	0.0751058	0.0735799	0.0735856				640000000000000	14.6487	6.4	4.14504	0.247385	0.0201955	4.12245	0.27039
-7.3	-0.0239102	0.0715332	0.0763994	0.0866891	0.073563	0.0750655	0.0757233	0.0699351	0.0757488				650000000000000	14.8763	6.5	3.68792	0.247567	0.0204954	4.12269	0.270435
-7.2	0.106188	0.056933	0.0957124	0.0676192	0.0711534	0.0688085	0.0740161	0.0741463	0.0739179				660000000000000	15.1039	6.6	3.82209	0.250007	0.0207954	4.12292	0.27048
-7.1	0.0477766	0.0841515	0.107326	0.0697563	0.0653699	0.0755826	0.0754911	0.0718837	0.07503				670000000000000	15.3314	6.7	4.1435	0.246248	0.0210953	4.12316	0.270525
-7	0.123431	0.015775	0.122451	0.0800622	0.0706615	0.0729882	0.0715325	0.0745426	0.0745553				680000000000000	15.559	6.8	4.58766	0.250181	0.0213952	4.12339	0.27057
-6.9	0.171131	0.00566714	0.036791	0.0784843	0.0751593	0.0748211	0.0808865	0.0746489	0.0800821				690000000000000	15.7866	6.9	3.88354	0.251441	0.0216952	4.12363	0.270615
-6.8	0.0900136	0.0916994	0.0781129	0.0989682	0.0704631	0.0776051	0.0763645	0.0749592	0.0760947				700000000000000	16.0141	7	4.10758	0.246378	0.0219951	4.12386	0.27066
-6.7	0.109972	0.116193	0.0734067	0.0724566	0.0746998	0.0766465	0.0776468	0.0752337	0.0763524						7.1	3.79901	0.24938	0.022295	4.12409	0.270706
-6.6	0.0927297	0.123509	0.0782652	0.0707629	0.0783347	0.0798957	0.0787782	0.0772866	0.0756878						7.2	3.64542	0.248301	0.022595	4.12433	0.270751
-6.5	0.1599	0.0477831	0.0882873	0.0829981	0.071999	0.0753678	0.0842491	0.0750075	0.0760133						7.3	4.33817	0.250903	0.0228949	4.12456	0.270796
-6.4	0.0459455	0.0413253	0.0834514	0.0771541	0.0713475	0.082056	0.0818297	0.0789094	0.0792547						7.4	4.39033	0.249973	0.0231948	4.1248	0.270841
-6.3	-0.0176234	0.0905432	0.0637273	0.0726763	0.0818704	0.0713229	0.0858729	0.0804519	0.0802991						7.5	3.89686	0.250547	0.0234947	4.12503	0.270886
-6.2	0.0825672	0.0952503	0.0626611	0.0749931	0.0863035	0.0752493	0.0771747	0.0763481	0.0773492						7.6	3.96033	0.249715	0.0237947	4.12526	0.270931
-6.1	0.0489973	-0.000278649	0.0906709	0.0691691	0.0771828	0.0787815	0.0813249	0.0775224	0.0774577						7.7	4.15711	0.246733	0.0240946	4.1255	0.270976
-6	0.149646	0.0449589	0.0478336	0.072157	0.0829145	0.0764583	0.0857049	0.0782396	0.0748605						7.8	3.85878	0.24792	0.0243945	4.12573	0.271021
-5.9	0.0479902	0.048708	0.072607	0.0759039	0.0798642	0.0827761	0.0750359	0.080305	0.0797972						7.9	3.84041	0.251254	0.0246945	4.12597	0.271066
-5.8	0.169971	0.0640845	0.0871525	0.0807732	0.0662306	0.0773917	0.0822962	0.077908	0.0746774						8	4.10077	0.250013	0.0249944	4.1262	0.271111
-5.7	0.156634	0.0680649	0.106496	0.0792313	0.0824118	0.0748611	0.0810724	0.0809082	0.0770373						8.1	4.46963	0.251674	0.0252943	4.12643	0.271156
-5.6	0.04503	0.0649268	0.0766202	0.0809449	0.0757784	0.0802528	0.0809181	0.0794941	0.0790649						8.2	3.42499	0.248689	0.0255943	4.12667	0.271201
-5.5	-0.00962771	0.101031	0.0592646	0.0791075	0.0895716	0.0810247	0.082747	0.0772112	0.0806856						8.3	3.77724	0.250136	0.0258942	4.1269	0.271246
-5.4	0.0579696	0.0559916	0.122001	0.0693289	0.0804445	0.0756493	0.0830298	0.0794999	0.0808076						8.4	3.92322	0.250007	0.0261941	4.12714	0.271291
-5.3	0.0713365	0.0321754	0.0904653	0.100254	0.0762465	0.0853927	0.0862278	0.081087	0.0787122						8.5	3.96061	0.250074	0.026494	4.12737	0.271336
-5.2	0.115496	0.100535	0.0993298	0.0871764	0.0855161	0.0820945	0.0822331	0.0833013	0.080394						8.6	3.8111	0.255379	0.026794	4.1276	0.271381
-5.1	0.128649	0.103707	0.0907775	0.090388	0.0871663	0.0853408	0.0787647	0.084263	0.0803058						8.7	4.10228	0.249391	0.0270939	4.12784	0.271426
-5	0.095873	0.0303917	0.0947833	0.0760876	0.0851084	0.0789	0.0817914	0.083049	0.079309						8.8	4.04022	0.24839	0.0273938	4.12807	0.271472
-4.9	0.0858326	-0.0485716	0.10744	0.0792752	0.0918518	0.0745988	0.079709	0.0848651	0.081201						8.9	4.13258	0.251288	0.0276938	4.12831	0.271517
-4.8	0.158801	0.0208124	0.0753563	0.0875159	0.0763997	0.0785978	0.0846401	0.0855794	0.0811942						9	4.31932	0.249906	0.0279937	4.12854	0.271562
-4.7	0.0648667	0.109256	0.0912954	0.0897249	0.0842153	0.0846385	0.0807513	0.0863545	0.0844967						9.1	3.90944	0.246602	0.0282936	4.12878	0.271607
-4.6	0.111254	0.0724747	0.0613436	0.0982891	0.0996501	0.0773739	0.0870346	0.0861883	0.0843339						9.2	3.92032	0.245921	0.0285936	4.12901	0.271652
-4.5	0.00965969	0.0864803	0.0929937	0.0871325	0.0920869	0.0938855	0.0903679	0.0879184	0.0821639						9.3	4.12142	0.248506	0.0288935	4.12924	0.271697
-4.4	0.207661	0.0863316	0.0954992	0.0900085	0.0889266	0.0834695	0.0862672	0.0875917	0.0809704						9.4	3.97745	0.247479	0.0291934	4.12948	0.271742
-4.3	0.156299	0.151686	0.096078	0.0834974	0.0844288	0.084843	0.0915928	0.0867305	0.0820079						9.5	4.08363	0.25334	0.0294933	4.12971	0.271787
-4.2	0.133776	0.024033	0.109032	0.0762114	0.0868082	0.0823968	0.0859991	0.0880363	0.0867277						9.6	4.38152	0.249766	0.0297933	4.12995	0.271832
-4.1	0.0663926	0.0511524	0.101386	0.0870725	0.0821098	0.079549	0.0921742	0.0882431	0.0870735						9.7	4.45764	0.250784	0.0300932	4.13018	0.271877
-4	0.122973	0.0886769	0.106953	0.0671159	0.0921711	0.0812603	0.088548	0.0929608	0.0834863						9.8	3.71177	0.250524	0.0303931	4.13041	0.271922
-3.9	0.0467695	0.0828798	0.108172	0.0860699	0.0864739	0.082865	0.086851	0.0911969	0.0868498						9.9	4.02169	0.25139	0.0306931	4.13065	0.271967
-3.8	0.0128031	0.079494	0.117455	0.0817359	0.0952774	0.087587	0.0888139	0.0904942	0.0863819						11.9	3.82774	0.251816	0.030993	4.13088	0.272012
-3.7	0.0780505	0.036833	0.0965882	0.0975861	0.0826901	0.0793475	0.086665	0.0951065	0.0861852						13.9	4.87698	0.252438	0.0312929	4.13112	0.272057
-3.6	0.011033	0.0780406	0.0883786	0.0798465	0.0910299	0.0890805	0.0942364	0.0902313	0.0851341						15.9	4.04712	0.252857	0.0315929	4.13135	0.272102
-3.5	0.0659959	0.0448433	0.114652	0.0898687	0.0917763	0.0817611	0.0934825	0.0906479	0.0863615						17.9	4.43209	0.250491	0.0318928	4.13158	0.272147
-3.4	0.0217448	0.134938	0.0679387	0.0746456	0.0809083	0.085283	0.0940594	0.0941689	0.086192						19.9	3.83975	0.254022	0.0321927	4.13182	0.272192
-3.3	-0.0105433	0.0192268	0.089163	0.0918939	0.0988843	0.0908066	0.0984147	0.0948068	0.0855139						21.9	4.21374	0.254329	0.0324926	4.13205	0.272238
-3.2	0.14516	0.0879337	0.104882	0.0899366	0.0881479	0.0837984	0.0923196	0.0962953	0.0867955						23.9	3.95583	0.255684	0.0327926	4.13229	0.272283
-3.1	0.0919362	0.0848287	0.0785546	0.0868049	0.0930037	0.0945078	0.0915285	0.093734	0.0883281						25.9	3.87395	0.256905	0.0330925	4.13252	0.272328
-3	-0.00715575	0.118422	0.101561	0.113496	0.0968975	0.0891724	0.0894416	0.096189	0.0910813						27.9	4.20245	0.257315	0.0333924	4.13275	0.272373
-2.9	0.0380108	0.0569495	0.0785546	0.0979177	0.0962417	0.0942544	0.0951964	0.0967206	0.0886468						29.9	4.15184	0.25401	0.0336924	4.13299	0.272418
-2.8	0.100237	0.109966	0.0910289	0.0819835	0.0877639	0.087993	0.0922824	0.0977837	0.0891893						31.9	4.13289	0.249335	0.0339923	4.13322	0.272463
-2.7	0.0356609	0.142503	0.0970832	0.112178	0.0943002	0.0891679	0.0923894	0.0999488	0.0947364						33.9	3.86119	0.255819	0.0342922	4.13346	0.272508
-2.6	0.0866566	0.147276	0.115368	0.0810049	0.0974001	0.100501	0.0898461	0.0992335	0.0918408						35.9	3.99013	0.255285	0.0345922	4.13369	0.272553
-2.5	0.0831165	0.0668262	0.112916	0.0962799	0.09029	0.0979141	0.0958376	0.0993012	0.0911626						37.9	3.47914	0.254585	0.0348921	4.13393	0.272598
-2.4	0.0884572	0.071781	0.07908	0.10184	0.0903914	0.0917993	0.0933901	0.10396	0.0949805						39.9	4.69481	0.258882	0.035192	4.13416	0.272643
-2.3	0.118548	0.0821696	0.139235	0.102951	0.084884	0.0910422	0.0946184	0.105787	0.0928173						41.9	3.88992	0.262118	0.0354919	4.13439	0.272688
-2.2	0.094103	0.0666775	0.0769858	0.0886504	0.108956	0.0978771	0.0930272	0.105951	0.0966284						43.9	3.94952	0.25655	0.0357919	4.13463	0.272733
-2.1	0.0965139	0.0501284	0.156096	0.107261	0.103	0.0989972	0.100714	0.110117	0.096113						45.9	3.6651	0.256237	0.0360918	4.13486	0.272778
-2	0.117266	0.0698816	0.128718	0.0957007	0.0992704	0.0967688	0.104342	0.108445	0.0993205						47.9	4.30779	0.258714	0.0363917	4.1351	0.272823
-1.9	0.0245525	0.0988508	0.103427	0.0923573	0.100252	0.105244	0.104319	0.112224	0.10834						49.9	3.80135	0.255625	0.0366917	4.13533	0.272868
-1.8	0.253163	-0.0133924	0.0998934	0.0863775	0.104909	0.103699	0.109345	0.113355	0.106576						51.9	4.3294	0.258834	0.0369916	4.13556	0.272913
-1.7	0.148089	0.155815	0.134369	0.10794	0.102662	0.10709	0.112196	0.11521	0.107194						53.9	4.09881	0.259467	0.0372915	4.1358	0.272958
-1.6	0.0981924	0.0342895	0.0717846	0.123942	0.119727	0.111485	0.108162	0.119357	0.112035						55.9	4.28756	0.256792	0.0375915	4.13603	0.273004
-1.5	0.0886403	0.183297	0.0966035	0.130153	0.127109	0.11123	0.116016	0.125465	0.116253						57.9	3.87705	0.259407	0.0378914	4.13627	0.273049
-1.4	0.2365	0.0647782	0.0795827	0.120471	0.120577	0.12309	0.121673	0.127649	0.121319						59.9	4.23973	0.258738	0.0381913	4.1365	0.273094
-1.3	0.118304	0.166715	0.116465	0.128372	0.130444	0.123877	0.135229	0.132849	0.129301						61.9	4.26	0.26111	0.0384912	4.13673	0.273139
-1.2	0.103869	0.110561	0.126959	0.139497	0.130781	0.138922	0.141461	0.140475	0.136082						63.9	4.12432	0.253802	0.0387912	4.13697	0.273184
-1.1	0.11809	0.205874	0.143492	0.140699	0.143062	0.1411	0.144391	0.145066	0.141975						65.9	4.11974	0.261055	0.0390911	4.1372	0.273229
-1	0.176898	0.144848	0.17464	0.174393	0.149039	0.153219	0.161609	0.153311	0.148926						67.9	4.09806	0.261625	0.039391	4.13744	0.273274
-0.9	0.161212	0.141066	0.162996	0.168665	0.16288	0.15439	0.16473	0.160376	0.163431						69.9	4.93556	0.259679	0.039691	4.13767	0.273319
-0.8	0.106158	0.144088	0.177587	0.170378	0.182439	0.184379	0.185645	0.169838	0.172877						71.9	4.05242	0.263345	0.0399909	4.1379	0.273364
-0.7	0.123461	0.266885	0.192438	0.209473	0.209858	0.200795	0.202965	0.181727	0.196232						73.9	4.05213	0.265885	0.0402908	4.13814	0.273409
-0.6	0.174976	0.288785	0.233607	0.231766	0.225476	0.223835	0.235553	0.200651	0.213531						75.9	4.63155	0.265138	0.0405908	4.13837	0.273454
-0.5	0.231953	0.193025	0.227903	0.245184	0.252441	0.250312	0.256918	0.21774	0.240561						77.9	4.23811	0.264949	0.0408907	4.13861	0.273499
-0.4	0.25005	0.26776	0.308796	0.303232	0.291486	0.290169	0.296223	0.242995	0.278746						79.9	4.27472	0.265879	0.0411906	4.13884	0.273544
-0.3	0.282277	0.386346	0.335146	0.33677	0.335019	0.336308	0.341793	0.273634	0.325239						81.9	4.4105	0.264527	0.0414905	4.13908	0.273589
-0.2	0.273152	0.480603	0.403793	0.426227	0.407976	0.401589	0.414182	0.307743	0.386446						83.9	4.43156	0.2679	0.0417905	4.13931	0.273634
-0.1	0.440665	0.48493	0.454802	0.474082	0.479228	0.480043	0.484453	0.367397	0.452164						85.9	4.40579	0.260957	0.0420904	4.13954	0.273679
0	0.532738	0.608817	0.585569	0.56983	0.587175	0.591611	0.599584	0.441018	0.556168						87.9	4.00002	0.265777	0.0423903	4.13978	0.273724
0.1	0.725978	0.804499	0.719519	0.713193	0.72543	0.735836	0.733657	0.537216	0.684128						89.9	3.89836	0.269352	0.0426903	4.14001	0.27377
0.2	0.716121	0.760996	0.807555	0.796	0.820283	0.822424	0.83904	0.6532	0.786254						91.9	4.56528	0.270142	0.0429902	4.14025	0.273815
0.3	0.724178	0.808579	0.904425	0.900776	0.904759	0.913264	0.918168	0.762862	0.888177						93.9	4.08408	0.271937	0.0432901	4.14048	0.27386
0.4	0.862333	0.95245	0.922474	0.943358	0.941475	0.959447	0.976528	0.875878	0.944868						95.9	3.54211	0.266758	0.0435901	4.14071	0.273905
0.5	0.856168	0.954944	0.942502	1	0.975365	0.985984	0.993374	0.94541	0.976401						97.9	3.95316	0.270523	0.04389	4.14095	0.27395
0.6	0.915557	0.961567	0.93245	0.968244	1	0.985169	0.991188	0.970328	0.98976						99.9	3.90136	0.268061	0.0441899	4.14118	0.273995
0.7	0.757076	0.928205	0.945168	0.969442	0.979809	0.993555	0.999391	0.985599	0.982979						101.9	4.26702	0.269678	0.0444898	4.14142	0.27404
0.8	0.926574	0.962707	0.95583	0.983303	0.974523	0.998696	0.999583	0.983376	0.985556						121.9	4.42998	0.274822	0.0447898	4.14165	0.274085
0.9	0.845548	0.940129	0.945929	0.989215	0.983389	0.986458	0.991267	0.989368	0.99071						141.9	4.20976	0.276247	0.0450897	4.14188	0.27413
1	0.937957	0.971047	0.98157	0.964169	0.973617	0.996	0.982737	0.994587	0.991184						161.9	4.30313	0.286032	0.0453896	4.14212	0.274175
1.1	0.775784	0.923382	0.962608	0.964049	0.968311	0.999615	0.989858	0.992461	0.989353						181.9	4.1627	0.288462	0.0456896	4.14235	0.27422
1.2	0.735836	0.963499	0.918742	0.968683	0.966132	1	0.991199	1	0.999525						201.9	4.58068	0.294824	0.0459895	4.14259	0.274265
1.3	0.817227	0.928238	0.956287	0.953424	0.970187	0.987999	0.980697	0.998067	1						221.9	4.71788	0.29491	0.0462894	4.14282	0.27431
1.4	0.911711	0.925579	0.929404	0.964609	0.974416	0.983702	0.99609	0.992944	0.988607						241.9	4.28591	0.301963	0.0465894	4.14305	0.274355
1.5	0.825772	0.922028	0.933059	0.975194	0.968483	0.991436	0.994783	0.991011	0.995931						261.9	4.11213	0.294855	0.0468893	4.14329	0.2744
1.6	0.906981	0.992287	0.910441	0.964129	0.975926	0.987613	1	0.990335	0.982776						281.9	4.61963	0.312111	0.0471892	4.14352	0.274445
1.7	0.840177	1	0.906785	0.999241	0.973553	0.995481	0.980629	1	0.98481						301.9	4.70712	0.307389	0.0474891	4.14376	0.27449
1.8	0.856382	0.868796	0.939304	0.975913	0.982548	0.993244	0.981148	0.988498	0.987183						321.9	4.28442	0.310743	0.0477891	4.14399	0.274536
1.9	0.841032	0.937982	0.944102	0.98518	0.983843	0.987791	0.985689	0.984052	0.980063						341.9	4.26588	0.310839	0.048089	4.14423	0.274581
2	0.826871	0.92913	1	0.966806	0.991155	0.981494	0.992935	0.986759	0.985285						361.9	4.09987	0.320602	0.0483889	4.14446	0.274626
2.1	1	0.926834	0.931841	0.970361	0.988847	0.991066	0.979548	0.999807	0.982301						381.9	4.68356	0.318986	0.0486889	4.14469	0.274671
2.2	0.801511	0.989248	0.933973	0.986179	0.984835	0.989732	0.988844	0.995071	0.976672						401.9	4.05257	0.324488	0.0489888	4.14493	0.274716
2.3	0.896574	0.927726	0.938238	0.962611	0.980434	0.992103	0.978691	0.987918	0.977147						421.9	4.95467	0.328606	0.0492887	4.14516	0.274761
2.4	0.884489	0.93823	0.945016	0.964169	0.982052	0.982072	0.97566	0.980959	0.98047						441.9	5.00747	0.332372	0.0495887	4.1454	0.274806
2.5	0.928161	0.909905	0.960094	0.973676	0.995038	0.976857	0.987593	0.987145	0.978639						461.9	4.94608	0.335719	0.0498886	4.14563	0.274851
2.6	0.787411	0.865262	0.936943	0.980187	0.980909	0.981746	0.990703	0.979316	0.984064						481.9	4.81457	0.33992	0.0501885	4.14586	0.274896
2.7	0.898924	0.954729	0.94136	0.973117	0.9775	0.990784	0.98099	0.983086	0.979453						501.9	4.33732	0.347657	0.0504884	4.1461	0.274941
2.8	0.948943	0.900755	0.958267	0.97084	0.973423	0.985761	0.985779	0.983569	0.982776						521.9	4.48204	0.346187	0.0507884	4.14633	0.274986
2.9	0.871702	0.936496	0.98218	0.960854	0.958538	0.984887	0.99369	0.982119	0.985488						541.9	5.01152	0.34844	0.0510883	4.14657	0.275031
3	0.812833	0.978281	0.917676	0.974595	0.957028	0.989836	0.985554	0.981733	0.979249						561.9	4.55259	0.353955	0.0513882	4.1468	0.275076
3.1	0.986175	0.98971	0.94235	0.964369	0.965506	0.989821	0.993092	0.980476	0.981419						581.9	4.78993	0.358733	0.0516882	4.14703	0.275121
3.2	0.927428	0.936099	0.943569	0.946034	0.952132	0.990236	0.98481	0.984729	0.986166						601.9	4.27587	0.360662	0.0519881	4.14727	0.275166
3.3	0.923857	0.904851	0.930241	0.980627	0.970209	0.980131	0.991436	0.979896	0.977351						621.9	4.3848	0.36953	0.052288	4.1475	0.275211
3.4	0.903593	0.953722	0.927119	0.964968	0.949284	0.983717	0.994174	0.984246	0.97891						641.9	4.76024	0.370403	0.052588	4.14774	0.275256
3.5	0.831235	0.885692	0.928947	0.960734	0.958387	0.992607	0.988833	0.988788	0.978707						661.9	4.32402	0.366032	0.0528879	4.14797	0.275302
3.6	0.901762	0.933159	0.955449	0.981146	0.957589	0.981435	0.984855	0.983376	0.980877						681.9	4.32771	0.369849	0.0531878	4.1482	0.275347
3.7	0.863767	0.98175	0.925367	0.968084	0.956511	0.999689	0.982658	0.983086	0.977961						701.9	4.73937	0.379426	0.0534877	4.14844	0.275392
3.8	0.85156	0.921681	0.939304	0.987657	0.96158	0.99311	0.983886	0.983666	0.980267						721.9	4.32536	0.38615	0.0537877	4.14867	0.275437
3.9	0.865049	0.926636	0.928338	0.983183	0.957309	0.995362	0.981373	0.984825	0.974163						741.9	4.47556	0.372534	0.0540876	4.14891	0.275482
4	0.838773	0.943432	0.931384	0.960934	0.970187	0.978783	0.978263	0.988402	0.974299						761.9	4.63135	0.373083	0.0543875	4.14914	0.275527
4.1	0.873686	0.902291	0.899551	0.978829	0.964039	0.983198	0.98792	0.984632	0.974977						781.9	4.26506	0.390976	0.0546875	4.14938	0.275572
4.2	0.94522	0.932367	0.947757	0.980986	0.962659	0.984828	0.970217	0.983569	0.974841						801.9	4.06663	0.387103	0.0549874	4.14961	0.275617
4.3	0.807675	0.896742	0.961541	0.976153	0.962012	0.978798	0.973327	0.981153	0.970501						821.9	5.13801	0.396771	0.0552873	4.14984	0.275662
4.4	0.805051	0.928304	0.96474	0.984941	0.971007	0.98262	0.985441	0.979703	0.978368						841.9	4.68908	0.398204	0.0555873	4.15008	0.275707
4.5	0.881529	0.922507	0.906252	0.973197	0.978191	0.993599	0.982579	0.985212	0.980538						861.9	4.53461	0.404056	0.0558872	4.15031	0.275752
4.6	0.89868	0.936314	0.986368	0.984821	0.965549	0.976797	0.976437	0.97603	0.972875						881.9	4.6873	0.409795	0.0561871	4.15055	0.275797
4.7	0.808103	0.931524	0.919732	0.974036	0.967922	0.980057	0.981722	0.9798	0.978775						901.9	5.05452	0.412574	0.056487	4.15078	0.275842
4.8	0.820554	0.928205	0.969766	0.979388	0.983497	0.992473	0.976032	0.9798	0.979046						921.9	4.74179	0.41867	0.056787	4.15101	0.275887
4.9	0.829129	0.937949	0.927652	0.96377	0.976141	0.988591	0.976483	0.975257	0.975045						941.9	4.74159	0.424058	0.0570869	4.15125	0.275932
5	0.874571	0.912762	0.917523	0.960454	0.958258	0.98628	0.973801	0.973517	0.979317						961.9	5.29585	0.412238	0.0573868	4.15148	0.275977
5.1	0.831479	0.903117	0.932298	0.983662	0.956985	0.978072	0.983063	0.979413	0.975248						981.9	5.26456	0.419506	0.0576868	4.15172	0.276022
5.2	0.885405	0.911969	0.938771	0.974275	0.957136	0.980516	0.982027	0.97835	0.969959						1001.9	4.89585	0.423591	0.0579867	4.15195	0.276068
5.3	0.834012	0.917007	0.925139	0.984142	0.970209	0.979938	0.979998	0.98009	0.975045						1021.9	5.17453	0.425744	0.0582866	4.15218	0.276113
5.4	0.777096	0.932284	0.899475	0.98514	0.964104	0.979953	0.969214	0.973807	0.974774						1041.9	4.97014	0.426805	0.0585866	4.15242	0.276158
5.5	0.863859	0.92614	0.937019	0.965328	0.968483	0.976412	0.973001	0.972164	0.97396						1061.9	4.88769	0.437778	0.0588865	4.15265	0.276203
5.6	0.887633	0.854014	0.966415	0.955341	0.983994	0.977449	0.985835	0.971101	0.975655						1081.9	4.60435	0.436098	0.0591864	4.15289	0.276248
5.7	0.794583	0.99194	0.912345	0.952265	0.962055	0.983302	0.984235	0.970328	0.972943						1101.9	4.56509	0.436526	0.0594863	4.15312	0.276293
5.8	0.851102	0.840356	0.91463	0.954263	0.965679	0.993066	0.985666	0.972067	0.973553						1121.9	4.5664	0.443056	0.0597863	4.15335	0.276338
5.9	0.91397	0.942607	0.948823	0.955901	0.969842	0.990251	0.982635	0.981636	0.968331						1141.9	5.3928	0.446986	0.0600862	4.15359	0.276383
6	0.787289	0.913109	0.94136	0.954502	0.975537	0.993718	0.980742	0.974484	0.967246						1161.9	5.36448	0.441353	0.0603861	4.15382	0.276428
6.1	0.805875	0.925744	0.922854	0.986459	0.97983	0.993984	0.985588	0.969941	0.971383						1181.9	5.58875	0.442141	0.0606861	4.15406	0.276473
6.2	0.910185	0.915603	0.881502	0.949669	0.979614	0.98625	0.972031	0.974774	0.96962						1201.9	4.5383	0.457678	0.060986	4.15429	0.276518
6.3	0.905119	0.824005	0.934963	0.96365	0.974437	0.982931	0.981767	0.968781	0.967721						1221.9	5.25959	0.461529	0.0612859	4.15452	0.276563
6.4	0.819883	0.887856	0.928947	0.961573	0.97105	0.979183	0.9809	0.970038	0.96901						1241.9	5.48848	0.458394	0.0615859	4.15476	0.276608
6.5	0.921508	0.884619	0.952707	0.967644	0.970338	0.97859	0.986444	0.972357	0.973146						1261.9	5.47607	0.466498	0.0618858	4.15499	0.276653
6.6	0.889158	0.882439	0.947072	0.962931	0.960868	0.982976	0.97708	0.97313	0.980199						1281.9	5.12217	0.465464	0.0621857	4.15523	0.276698
6.7	0.820188	0.93937	0.926129	0.970001	0.975537	0.969404	0.974758	0.974484	0.972468						1301.9	5.35932	0.462891	0.0624856	4.15546	0.276743
6.8	0.74078	0.852148	0.951946	0.957179	0.960199	0.969345	0.978218	0.976223	0.968535						1321.9	4.70195	0.47603	0.0627856	4.1557	0.276788
6.9	0.87509	0.834872	0.917523	0.961413	0.955389	0.978057	0.978308	0.970038	0.975587						1341.9	5.25685	0.476723	0.0630855	4.15593	0.276834
7	0.827359	0.954085	0.911202	0.964449	0.97502	0.975419	0.98206	0.978736	0.972129						1361.9	4.61217	0.474549	0.0633854	4.15616	0.276879
7.1	0.89456	0.914183	0.909146	0.973397	0.963284	0.970041	0.988934	0.97603	0.980877						1381.9	5.6589	0.473339	0.0636854	4.1564	0.276924
7.2	0.93225	0.952318	0.941056	0.969921	0.967469	0.971523	0.970972	0.973807	0.968738						1401.9	4.86845	0.469507	0.0639853	4.15663	0.276969
7.3	0.783383	0.904042	0.92849	0.934011	0.957438	0.977834	0.960909	0.972067	0.974231						1421.9	4.81999	0.488582	0.0642852	4.15687	0.277014
7.4	0.774075	0.936496	0.913639	0.935089	0.960998	0.984754	0.974296	0.968588	0.971586						1441.9	5.46612	0.479246	0.0645852	4.1571	0.277059
7.5	0.872099	0.899979	0.926434	0.960454	0.958797	0.98065	0.971727	0.970424	0.972875						1461.9	4.98037	0.481796	0.0648851	4.15733	0.277104
7.6	0.858122	0.916412	0.929632	0.954423	0.96199	0.979879	0.968471	0.969554	0.968671						1481.9	5.1055	0.50781	0.065185	4.15757	0.277149
7.7	0.817502	0.933193	0.95484	0.946314	0.973617	0.976279	0.970814	0.969071	0.968399						1501.9	5.51594	0.503835	0.0654849	4.1578	0.277194
7.8	0.880705	0.882323	0.907547	0.962571	0.968958	0.968544	0.967332	0.968491	0.9625						1521.9	4.21533	0.502561	0.0657849	4.15804	0.277239
7.9	0.884916	0.900094	0.913259	0.969482	0.956101	0.967596	0.979548	0.962789	0.965483						1541.9	5.28404	0.498646	0.0660848	4.15827	0.277284
8	0.828733	0.969511	0.900998	0.958537	0.960847	0.974338	0.974319	0.97458	0.977351						1561.9	5.32294	0.509692	0.0663847	4.1585	0.277329
8.1	0.760342	0.902985	0.938999	0.962292	0.954504	0.974086	0.972786	0.964915	0.975723						1581.9	4.79488	0.513974	0.0666847	4.15874	0.277374
8.2	0.992248	0.947578	0.956287	0.979828	0.965959	0.974115	0.97255	0.971874	0.963924						1601.9	5.40615	0.514805	0.0669846	4.15897	0.277419
8.3	0.899718	0.91149	0.949509	0.974755	0.960372	0.979538	0.962171	0.975837	0.967925						1621.9	5.75571	0.510721	0.0672845	4.15921	0.277464
8.4	0.866239	0.916297	0.907014	0.95662	0.960868	0.983657	0.956988	0.968201	0.968264						1641.9	4.47268	0.518545	0.0675845	4.15944	0.277509
8.5	0.858061	0.986044	0.94791	0.931214	0.960609	0.972826	0.970702	0.967331	0.96684						1661.9	6.14443	0.525222	0.0678844	4.15967	0.277554
8.6	0.891722	0.900094	0.894753	0.946633	0.940655	0.972797	0.953788	0.968974	0.968738						1681.9	5.27928	0.529543	0.0681843	4.15991	0.2776
8.7	0.828428	0.952004	0.898104	0.957259	0.963241	0.970056	0.960549	0.962015	0.959177						1701.9	4.87826	0.530223	0.0684842	4.16014	0.277645
8.8	0.841154	0.906123	0.91562	0.973956	0.967124	0.972812	0.966555	0.972164	0.963924						1721.9	5.49987	0.525519	0.0687842	4.16038	0.27769
8.9	0.822354	0.978182	0.910669	0.955301	0.955971	0.968989	0.972888	0.97458	0.9625						1741.9	5.26705	0.53731	0.0690841	4.16061	0.277735
9	0.786801	0.965861	0.929937	0.94204	0.961257	0.981153	0.969	0.971391	0.966907						1761.9	5.58398	0.526389	0.069384	4.16085	0.27778
9.1	0.869291	0.885924	0.921331	0.947392	0.974135	0.980946	0.9642	0.962402	0.96745						1781.9	5.2951	0.532607	0.069684	4.16108	0.277825
9.2	0.86688	0.955043	0.940294	0.940681	0.976832	0.970115	0.983559	0.967138	0.951243						1801.9	5.31354	0.535888	0.0699839	4.16131	0.27787
9.3	0.824582	0.887592	0.918057	0.937685	0.966671	0.967907	0.970938	0.967331	0.959109						1821.9	5.44155	0.538662	0.0702838	4.16155	0.277915
9.4	0.854429	0.917188	0.904577	0.971759	0.970684	0.97093	0.975502	0.962885	0.961957						1841.9	6.06644	0.548775	0.0705838	4.16178	0.27796
9.5	0.832212	0.99521	0.941056	0.945435	0.948227	0.977938	0.962521	0.973324	0.959923						1861.9	5.58426	0.554183	0.0708837	4.16202	0.278005
9.6	0.775631	0.952236	0.927043	0.969801	0.961796	0.976871	0.957405	0.968008	0.958973						1881.9	5.3339	0.560882	0.0711836	4.16225	0.27805
9.7	0.762387	0.978347	0.946843	0.953783	0.957891	0.973834	0.96633	0.961233	0.959448						1901.9	5.04741	0.54326	0.0714835	4.16248	0.278095
9.8	0.915587	0.901085	0.927119	0.952985	0.958884	0.976901	0.961191	0.967718	0.955311						1921.9	5.80401	0.554155	0.0717835	4.16272	0.27814
9.9	0.845029	0.918295	0.942502	0.946234	0.955583	0.977686	0.965022	0.963079	0.954633						1941.9	6.22411	0.543499	0.0720834	4.16295	0.278185
11.9	0.887846	0.882571	0.904196	0.935808	0.953965	0.982265	0.959309	0.956323	0.9566						1961.9	5.57113	0.562241	0.0723833	4.16319	0.27823
13.9	0.696834	0.935835	0.905795	0.961772	0.951614	0.963151	0.961698	0.957589	0.952124						1981.9	5.77571	0.576474	0.0726833	4.16342	0.278275
15.9	0.839719	0.932218	0.960704	0.939124	0.950039	0.955106	0.963907	0.951722	0.945953						2001.9	5.14109	0.564636	0.0729832	4.16365	0.27832
17.9	0.766781	0.927511	0.911812	0.946593	0.959013	0.963536	0.951365	0.950987	0.933611						2021.9	5.60845	0.576504	0.0732831	4.16389	0.278365
19.9	0.885069	0.94074	0.941436	0.959775	0.945681	0.962055	0.958104	0.958188	0.930763						2041.9	4.70652	0.571914	0.0735831	4.16412	0.278411
21.9	0.806516	0.944027	0.911736	0.952865	0.944538	0.949564	0.946745	0.952766	0.933137						2061.9	4.7287	0.570274	0.073883	4.16436	0.278456
23.9	0.859098	0.943796	0.911279	0.937246	0.939533	0.946201	0.940209	0.941129	0.930967						2081.9	6.68881	0.578	0.0741829	4.16459	0.278501
25.9	0.877256	0.848696	0.934658	0.939483	0.935068	0.946823	0.944424	0.930052	0.920117						2101.9	5.61071	0.589598	0.0744828	4.16482	0.278546
27.9	0.808682	0.952004	0.911202	0.947872	0.93358	0.943327	0.95017	0.928013	0.920252						2121.9	5.42115	0.579262	0.0747828	4.16506	0.278591
29.9	0.81854	0.930864	0.902064	0.926021	0.945725	0.943267	0.9483	0.931222	0.911098						2141.9	5.35288	0.607084	0.0750827	4.16529	0.278636
31.9	0.822293	0.949329	0.918666	0.936168	0.963457	0.946201	0.940558	0.925935	0.9132						2161.9	5.66321	0.602485	0.0753826	4.16553	0.278681
33.9	0.880156	0.864601	0.911279	0.954423	0.939037	0.94549	0.950441	0.934721	0.919439						2181.9	6.36608	0.606852	0.0756826	4.16576	0.278726
35.9	0.851713	0.899351	0.941817	0.953424	0.941	0.959017	0.950013	0.932333	0.910216						2201.9	4.7924	0.600763	0.0759825	4.166	0.278771
37.9	0.976806	0.921301	0.900693	0.930256	0.943589	0.960173	0.938654	0.927646	0.909741						2221.9	5.85743	0.581622	0.0762824	4.16623	0.278816
39.9	0.723873	0.947644	0.906329	0.955301	0.927928	0.942186	0.940784	0.924669	0.909063						2241.9	6.18229	0.618308	0.0765824	4.16646	0.278861
41.9	0.873655	0.869738	0.913792	0.930495	0.916473	0.935429	0.928298	0.919324	0.898145						2261.9	5.83778	0.597347	0.0768823	4.1667	0.278906
43.9	0.860472	0.927049	0.901531	0.933491	0.936362	0.942127	0.927262	0.916782	0.895229						2281.9	5.75482	0.615132	0.0771822	4.16693	0.278951
45.9	0.927245	0.897336	0.894677	0.939962	0.937506	0.943312	0.933493	0.908412	0.890415						2301.9	5.59521	0.598985	0.0774821	4.16717	0.278996
47.9	0.788907	0.884685	0.909756	0.942918	0.928532	0.929592	0.931172	0.914105	0.8856						2321.9	6.50516	0.611081	0.0777821	4.1674	0.279041
49.9	0.894011	0.970172	0.909299	0.927699	0.939749	0.934363	0.938936	0.906952	0.882481						2341.9	5.71759	0.606786	0.078082	4.16763	0.279086
51.9	0.78497	0.916577	0.898485	0.948431	0.9281	0.934452	0.919779	0.906769	0.884786						2361.9	6.48357	0.625568	0.0783819	4.16787	0.279131
53.9	0.829129	0.890366	0.906785	0.930136	0.925835	0.92651	0.92334	0.904836	0.874614						2381.9	5.84513	0.633288	0.0786819	4.1681	0.279177
55.9	0.79263	0.875568	0.86292	0.931374	0.935478	0.928895	0.904251	0.898109	0.873055						2401.9	5.43411	0.626412	0.0789818	4.16834	0.279222
57.9	0.876555	0.826102	0.900084	0.93409	0.926051	0.940838	0.918754	0.895615	0.86885						2421.9	5.21451	0.649314	0.0792817	4.16857	0.279267
59.9	0.801572	0.930434	0.902749	0.942878	0.928445	0.924391	0.911102	0.896001	0.871224						2441.9	6.3389	0.618686	0.0795817	4.1688	0.279312
61.9	0.797757	0.834228	0.877999	0.923625	0.920011	0.912671	0.899135	0.889477	0.862679						2461.9	6.7439	0.625779	0.0798816	4.16904	0.279357
63.9	0.824002	0.910235	0.918666	0.909724	0.946501	0.921043	0.895067	0.882412	0.859628						2481.9	6.81446	0.627931	0.0801815	4.16927	0.279402
65.9	0.824918	0.885098	0.901607	0.942319	0.920205	0.909871	0.90957	0.885476	0.852507						2501.9	6.65801	0.639764	0.0804814	4.16951	0.279447
67.9	0.829282	0.92652	0.874267	0.933252	0.918199	0.907752	0.901941	0.881668	0.849388						2521.9	6.06908	0.636983	0.0807814	4.16974	0.279492
69.9	0.688563	0.881761	0.918742	0.923864	0.92508	0.911945	0.908849	0.884529	0.846133						2541.9	6.47942	0.65186	0.0810813	4.16997	0.279537
71.9	0.838621	0.858689	0.899703	0.937566	0.912202	0.915249	0.90113	0.881494	0.844573						2561.9	5.50531	0.652204	0.0813812	4.17021	0.279582
73.9	0.838682	0.924059	0.911736	0.935808	0.903486	0.904463	0.898932	0.876236	0.838131						2581.9	5.65487	0.642199	0.0816812	4.17044	0.279627
75.9	0.733761	0.914794	0.897723	0.950148	0.906032	0.912123	0.895631	0.871007	0.838267						2601.9	6.58712	0.656588	0.0819811	4.17068	0.279672
77.9	0.801877	0.922969	0.905795	0.933252	0.906679	0.901781	0.894481	0.874139	0.831282						2621.9	6.07969	0.663512	0.082281	4.17091	0.279717
79.9	0.79501	0.893422	0.924987	0.930096	0.903508	0.899825	0.894707	0.867991	0.83352						2641.9	6.62395	0.655043	0.082581	4.17115	0.279762
81.9	0.770535	0.89798	0.891326	0.920829	0.908124	0.894165	0.887427	0.86572	0.832435						2661.9	6.33781	0.668772	0.0828809	4.17138	0.279807
83.9	0.766873	0.863875	0.869622	0.936887	0.896691	0.899233	0.877364	0.861796	0.832638						2681.9	6.03586	0.685782	0.0831808	4.17161	0.279852
85.9	0.771359	0.792476	0.856066	0.9122	0.92055	0.893365	0.874694	0.85677	0.824433						2701.9	8.07092	0.651364	0.0834807	4.17185	0.279897
87.9	0.849607	0.883529	0.932602	0.930336	0.903853	0.889602	0.875392	0.858674	0.824636						2721.9	6.01564	0.698339	0.0837807	4.17208	0.279943
89.9	0.871763	0.826713	0.911202	0.908685	0.891859	0.889068	0.883517	0.853783	0.821653						2741.9	7.19533	0.670908	0.0840806	4.17232	0.279988
91.9	0.744411	0.819595	0.898256	0.892028	0.889249	0.888224	0.876057	0.855523	0.822331						2761.9	5.6543	0.659348	0.0843805	4.17255	0.280033
93.9	0.83212	0.973128	0.931003	0.891948	0.883381	0.884964	0.870265	0.844891	0.815617						2781.9	6.97058	0.66474	0.0846805	4.17278	0.280078
95.9	0.959442	0.881761	0.852715	0.907607	0.900531	0.884061	0.878345	0.852421	0.812769						2801.9	5.93359	0.669295	0.0849804	4.17302	0.280123
97.9	0.859678	0.876361	0.896581	0.928179	0.887998	0.891987	0.878108	0.846312	0.808768						2821.9	5.19796	0.702037	0.0852803	4.17325	0.280168
99.9	0.871092	0.891935	0.84647	0.903732	0.896152	0.881957	0.872282	0.846815	0.810057						2841.9	7.25676	0.67567	0.0855803	4.17349	0.280213
101.9	0.796445	0.887724	0.86193	0.888233	0.890781	0.870311	0.852675	0.843693	0.806056						2861.9	5.51294	0.71005	0.0858802	4.17372	0.280258
121.9	0.767147	0.85451	0.896657	0.907527	0.874105	0.872163	0.843829	0.818776	0.780694						2881.9	7.35161	0.683928	0.0861801	4.17395	0.280303
141.9	0.807279	0.885098	0.91303	0.893386	0.869597	0.842604	0.827095	0.802712	0.759468						2901.9	6.47603	0.707164	0.08648	4.17419	0.280348
161.9	0.789761	0.915933	0.821339	0.87593	0.839849	0.824957	0.800806	0.782338	0.737226						2921.9	6.40157	0.731842	0.08678	4.17442	0.280393
181.9	0.816403	0.926669	0.86292	0.84661	0.832773	0.831773	0.779058	0.768951	0.720001						2941.9	7.56075	0.685908	0.0870799	4.17466	0.280438
201.9	0.741909	0.806481	0.861777	0.837623	0.814804	0.807237	0.77739	0.748335	0.703862						2961.9	5.9434	0.718851	0.0873798	4.17489	0.280483
221.9	0.720333	0.86807	0.829259	0.852882	0.814566	0.787457	0.763056	0.738641	0.689214						2981.9	5.42961	0.69812	0.0876798	4.17512	0.280528
241.9	0.792935	0.887922	0.828497	0.837783	0.79554	0.7755	0.747314	0.72596	0.674365						3001.9	5.821	0.737904	0.0879797	4.17536	0.280573
261.9	0.826444	0.857813	0.802757	0.843774	0.814717	0.770077	0.730096	0.707876	0.656327									0.0882796	4.17559	0.280618
281.9	0.735653	0.843758	0.856827	0.813456	0.769675	0.759913	0.725408	0.698201	0.646216									0.0885796	4.17583	0.280663
301.9	0.721981	0.797579	0.818597	0.816012	0.781496	0.741911	0.711356	0.685037	0.631881									0.0888795	4.17606	0.280709
321.9	0.79321	0.822717	0.818521	0.812617	0.773062	0.736473	0.707953	0.673091	0.626666									0.0891794	4.1763	0.280754
341.9	0.796658	0.796159	0.822329	0.794961	0.772824	0.729109	0.695637	0.664189	0.609008									0.0894793	4.17653	0.280799
361.9	0.828916	0.852033	0.834285	0.813496	0.749289	0.711403	0.68963	0.653219	0.600226									0.0897793	4.17676	0.280844
381.9	0.725612	0.823427	0.846013	0.783058	0.753086	0.703536	0.669246	0.645554	0.588589									0.0900792	4.177	0.280889
401.9	0.83859	0.81578	0.788592	0.777825	0.740315	0.698439	0.664919	0.6321	0.583951									0.0903791	4.17723	0.280934
421.9	0.685908	0.823212	0.807935	0.779143	0.731039	0.692971	0.654022	0.622967	0.570368									0.0906791	4.17747	0.280979
441.9	0.678676	0.814409	0.800472	0.769197	0.722756	0.673651	0.643745	0.613881	0.56539									0.090979	4.1777	0.281024
461.9	0.687098	0.705139	0.763613	0.766321	0.71555	0.670865	0.635744	0.611929	0.553591									0.0912789	4.17793	0.281069
481.9	0.705867	0.733662	0.773589	0.753938	0.706706	0.673532	0.635756	0.596532	0.545854									0.0915789	4.17817	0.281114
501.9	0.783536	0.760748	0.77892	0.750422	0.69098	0.671888	0.612813	0.591265	0.538652									0.0918788	4.1784	0.281159
521.9	0.758236	0.756817	0.756607	0.75218	0.693914	0.659338	0.604914	0.585282	0.530392									0.0921787	4.17864	0.281204
541.9	0.678126	0.771731	0.769781	0.770874	0.689427	0.645307	0.598862	0.576496	0.52296									0.0924786	4.17887	0.281249
561.9	0.746487	0.755612	0.767725	0.73732	0.678684	0.635543	0.592958	0.574949	0.516755									0.0927786	4.1791	0.281294
581.9	0.709499	0.843543	0.777625	0.734245	0.669645	0.635468	0.590625	0.567662	0.511445									0.0930785	4.17934	0.281339
601.9	0.794797	0.796869	0.769781	0.745789	0.666064	0.626134	0.58916	0.557726	0.502365									0.0933784	4.17957	0.281384
621.9	0.775051	0.840868	0.76704	0.741115	0.650079	0.61354	0.578185	0.552884	0.496032									0.0936784	4.17981	0.281429
641.9	0.713924	0.771484	0.760262	0.731848	0.648548	0.611792	0.569902	0.548805	0.491807									0.0939783	4.18004	0.281475
661.9	0.785946	0.773449	0.742898	0.716549	0.656292	0.602798	0.563975	0.538086	0.488294									0.0942782	4.18027	0.28152
681.9	0.785275	0.803178	0.74069	0.704166	0.649518	0.597508	0.567074	0.533727	0.480048									0.0945782	4.18051	0.281565
701.9	0.717067	0.777776	0.766278	0.697375	0.633124	0.58773	0.553766	0.529194	0.473192									0.0948781	4.18074	0.28161
721.9	0.785702	0.775497	0.747392	0.706563	0.6221	0.581299	0.55007	0.520205	0.465855									0.095178	4.18098	0.281655
741.9	0.759335	0.750756	0.693702	0.704525	0.644837	0.579136	0.542689	0.516465	0.464234									0.0954779	4.18121	0.2817
761.9	0.733791	0.706047	0.705887	0.698534	0.643888	0.572839	0.539218	0.51689	0.455229									0.0957779	4.18145	0.281745
781.9	0.796811	0.724545	0.72584	0.682595	0.614421	0.563341	0.537268	0.504828	0.45352									0.0960778	4.18168	0.28179
801.9	0.835691	0.708624	0.681974	0.687868	0.620569	0.567431	0.525628	0.501542	0.450692									0.0963777	4.18191	0.281835
821.9	0.661433	0.749716	0.713579	0.676803	0.605447	0.572854	0.522957	0.49783	0.442012									0.0966777	4.18215	0.28188
841.9	0.724758	0.674055	0.72584	0.679	0.603268	0.553637	0.517357	0.488542	0.439374									0.0969776	4.18238	0.281925
861.9	0.749447	0.736916	0.68898	0.661425	0.594531	0.554807	0.514055	0.489856	0.434051									0.0972775	4.18262	0.28197
881.9	0.725032	0.671462	0.693854	0.690704	0.586204	0.548925	0.514393	0.484308	0.426842									0.0975775	4.18285	0.282015
901.9	0.672358	0.647564	0.682279	0.685352	0.582257	0.538316	0.498471	0.479485	0.424503									0.0978774	4.18308	0.28206
921.9	0.716701	0.761607	0.710152	0.648722	0.573779	0.537931	0.497581	0.476644	0.420726									0.0981773	4.18332	0.282105
941.9	0.716732	0.804119	0.702155	0.665739	0.566487	0.536138	0.497175	0.473126	0.413246									0.0984772	4.18355	0.28215
961.9	0.641718	0.694734	0.697967	0.653356	0.582731	0.518951	0.482165	0.467268	0.410811									0.0987772	4.18379	0.282195
981.9	0.645533	0.724644	0.674435	0.643769	0.572635	0.517825	0.479731	0.460174	0.407841									0.0990771	4.18402	0.282241
1001.9	0.694148	0.660628	0.664534	0.62835	0.567113	0.522715	0.48194	0.455487	0.40601									0.099377	4.18425	0.282286
1021.9	0.656764	0.718252	0.676948	0.660266	0.564244	0.516981	0.483405	0.45307	0.402172									0.099677	4.18449	0.282331
1041.9	0.683772	0.706014	0.65302	0.645087	0.562842	0.512165	0.47883	0.44731	0.396469									0.0999769	4.18472	0.282376
1061.9	0.695308	0.625267	0.707105	0.645087	0.548734	0.507365	0.471877	0.450229	0.392902									0.100277	4.18496	0.282421
1081.9	0.738094	0.806101	0.684868	0.645846	0.550848	0.508342	0.467189	0.444661	0.388779									0.100577	4.18519	0.282466
1101.9	0.744442	0.671116	0.657003	0.617325	0.550308	0.497586	0.455109	0.439268	0.388013									0.100877	4.18542	0.282511
1121.9	0.744228	0.652997	0.646325	0.629069	0.542197	0.499512	0.451019	0.437644	0.381923									0.101177	4.18566	0.282556
1141.9	0.630182	0.65237	0.639959	0.625554	0.53743	0.497245	0.450377	0.431401	0.379143									0.101477	4.18589	0.282601
1161.9	0.633509	0.687301	0.681289	0.610734	0.54429	0.477598	0.449047	0.426984	0.3719									0.101776	4.18613	0.282646
1181.9	0.608087	0.733744	0.66225	0.588564	0.543319	0.48311	0.449475	0.427534	0.373697									0.102076	4.18636	0.282691
1201.9	0.748836	0.728558	0.644483	0.616606	0.524875	0.480369	0.4417	0.426868	0.368768									0.102376	4.18659	0.282736
1221.9	0.646143	0.74737	0.678852	0.600548	0.520496	0.478487	0.442951	0.42132	0.368028									0.102676	4.18683	0.282781
1241.9	0.619196	0.742432	0.623365	0.608138	0.524055	0.481954	0.443627	0.419715	0.361654									0.102976	4.18706	0.282826
1261.9	0.6206	0.724413	0.630523	0.602545	0.514952	0.467404	0.428572	0.415463	0.363051									0.103276	4.1873	0.282871
1281.9	0.663478	0.73571	0.642975	0.596673	0.516095	0.463359	0.428572	0.412292	0.36143									0.103576	4.18753	0.282916
1301.9	0.634119	0.676731	0.69195	0.599749	0.518964	0.461004	0.423445	0.406512	0.355747									0.103876	4.18777	0.282961
1321.9	0.722774	0.71338	0.654314	0.595395	0.50464	0.457744	0.422363	0.404135	0.350255									0.104176	4.188	0.283007
1341.9	0.646479	0.680034	0.633486	0.60662	0.503907	0.460959	0.42873	0.401583	0.350777									0.104476	4.18823	0.283052
1361.9	0.736843	0.666904	0.648092	0.587766	0.506215	0.45561	0.416458	0.396992	0.348519									0.104776	4.18847	0.283097
1381.9	0.600549	0.696071	0.639106	0.582732	0.507509	0.454958	0.417709	0.393213	0.342497									0.105076	4.1887	0.283142
1401.9	0.698054	0.637737	0.627119	0.582533	0.511651	0.459048	0.415444	0.393416	0.341425									0.105376	4.18894	0.283187
1421.9	0.705074	0.638216	0.593253	0.572866	0.491675	0.44632	0.414678	0.393667	0.339811									0.105676	4.18917	0.283232
1441.9	0.621729	0.620923	0.651976	0.578019	0.501253	0.441653	0.40759	0.387192	0.33718									0.105975	4.1894	0.283277
1461.9	0.682368	0.728542	0.631414	0.576102	0.4986	0.433089	0.410914	0.385297	0.333329									0.106275	4.18964	0.283322
1481.9	0.665644	0.664526	0.617775	0.581574	0.473059	0.443431	0.3948	0.382523	0.331098									0.106575	4.18987	0.283367
1501.9	0.616114	0.677276	0.624111	0.57754	0.476791	0.431934	0.39471	0.382494	0.330067									0.106875	4.19011	0.283412
1521.9	0.80621	0.683073	0.612116	0.567513	0.477999	0.432348	0.393989	0.377681	0.324682									0.107175	4.19034	0.283457
1541.9	0.643153	0.599072	0.585553	0.560882	0.481752	0.427503	0.389143	0.374095	0.322689									0.107475	4.19057	0.283502
1561.9	0.638453	0.644558	0.571617	0.549298	0.471311	0.420451	0.391837	0.372384	0.318688									0.107775	4.19081	0.283547
1581.9	0.708766	0.652419	0.602429	0.538234	0.467385	0.423058	0.384151	0.366875	0.320071									0.108075	4.19104	0.283592
1601.9	0.628626	0.621055	0.555632	0.543586	0.46663	0.420421	0.390473	0.366266	0.31942									0.108375	4.19128	0.283637
1621.9	0.590448	0.65706	0.608948	0.543067	0.470362	0.42331	0.382315	0.365261	0.31466									0.108675	4.19151	0.283682
1641.9	0.759823	0.677342	0.568753	0.538873	0.463265	0.421606	0.391983	0.361666	0.312402									0.108975	4.19174	0.283727
1661.9	0.553094	0.662725	0.599475	0.554212	0.457376	0.412553	0.379498	0.363666	0.311201									0.109275	4.19198	0.283773
1681.9	0.643732	0.517103	0.613868	0.550776	0.453644	0.411294	0.373277	0.359114	0.307343									0.109575	4.19221	0.283818
1701.9	0.696651	0.583316	0.602955	0.56288	0.453061	0.419117	0.37019	0.357664	0.305559									0.109875	4.19245	0.283863
1721.9	0.617914	0.61245	0.588889	0.532801	0.457117	0.407427	0.369367	0.350918	0.303491									0.110175	4.19268	0.283908
1741.9	0.645228	0.614548	0.585614	0.528886	0.447086	0.410331	0.367361	0.349835	0.304834									0.110474	4.19292	0.283953
1761.9	0.608606	0.640941	0.587945	0.529166	0.456362	0.401752	0.363812	0.346916	0.302453									0.110774	4.19315	0.283998
1781.9	0.64181	0.633508	0.583786	0.530165	0.451034	0.394581	0.360735	0.347786	0.300189									0.111074	4.19338	0.284043
1801.9	0.639582	0.573093	0.569957	0.509833	0.448272	0.398507	0.359473	0.348076	0.296839									0.111374	4.19362	0.284088
1821.9	0.624537	0.67389	0.580222	0.534519	0.445964	0.392003	0.359778	0.343012	0.294899									0.111674	4.19385	0.284133
1841.9	0.560204	0.5686	0.565791	0.510192	0.437745	0.390566	0.363924	0.340953	0.294323									0.111974	4.19409	0.284178
1861.9	0.608576	0.631593	0.55417	0.521417	0.433474	0.398226	0.350808	0.340924	0.293536									0.112274	4.19432	0.284223
1881.9	0.63714	0.574051	0.554916	0.525411	0.428297	0.390225	0.348329	0.337125	0.292458									0.112574	4.19455	0.284268
1901.9	0.673304	0.640742	0.59096	0.527848	0.442189	0.376772	0.353129	0.335782	0.287019									0.112874	4.19479	0.284313
1921.9	0.585534	0.644574	0.525984	0.518101	0.433495	0.380105	0.343202	0.335134	0.282496									0.113174	4.19502	0.284358
1941.9	0.546014	0.539466	0.553073	0.532082	0.441995	0.381528	0.34585	0.331181	0.281716									0.113474	4.19526	0.284403
1961.9	0.61001	0.572911	0.592529	0.495053	0.427261	0.391588	0.337748	0.332428	0.285182									0.113774	4.19549	0.284448
1981.9	0.588403	0.612351	0.594547	0.515545	0.416712	0.384743	0.340182	0.327644	0.281187									0.114074	4.19572	0.284493
2001.9	0.661036	0.587181	0.541809	0.502083	0.425449	0.370193	0.336114	0.324406	0.279885									0.114374	4.19596	0.284539
2021.9	0.605951	0.552035	0.547849	0.51199	0.416691	0.369526	0.337691	0.32199	0.278163									0.114673	4.19619	0.284584
2041.9	0.722072	0.640065	0.574732	0.495133	0.420034	0.377023	0.338863	0.319167	0.274616									0.114973	4.19643	0.284629
2061.9	0.718685	0.526616	0.56196	0.494853	0.421242	0.37489	0.330389	0.322018	0.275498									0.115273	4.19666	0.284674
2081.9	0.50808	0.579253	0.536753	0.493056	0.415612	0.37286	0.331471	0.318104	0.275505									0.115573	4.19689	0.284719
2101.9	0.605707	0.592912	0.524918	0.499047	0.407436	0.369926	0.336249	0.314712	0.270941									0.115873	4.19713	0.284764
2121.9	0.626886	0.623648	0.508583	0.495652	0.414706	0.371556	0.326434	0.312189	0.269869									0.116173	4.19736	0.284809
2141.9	0.634882	0.589097	0.525817	0.498049	0.395701	0.366163	0.325882	0.311377	0.266642									0.116473	4.1976	0.284854
2161.9	0.600092	0.58799	0.522047	0.49685	0.398721	0.367422	0.324992	0.308265	0.266913									0.116773	4.19783	0.284899
2181.9	0.533837	0.5997	0.522009	0.4895	0.395852	0.359451	0.323572	0.309715	0.26656									0.117073	4.19807	0.284944
2201.9	0.709133	0.567395	0.551306	0.481352	0.399865	0.355273	0.323515	0.307743	0.263861									0.117373	4.1983	0.284989
2221.9	0.580194	0.579583	0.543066	0.486944	0.413024	0.355006	0.319233	0.303258	0.259114									0.117673	4.19853	0.285034
2241.9	0.549706	0.689415	0.575737	0.473562	0.388518	0.356325	0.325983	0.305433	0.260816									0.117973	4.19877	0.285079
2261.9	0.582147	0.563612	0.5237	0.478755	0.402151	0.357806	0.315898	0.303857	0.258992									0.118273	4.199	0.285124
2281.9	0.590539	0.626539	0.536897	0.459342	0.390524	0.351124	0.312946	0.302292	0.258667									0.118573	4.19924	0.285169
2301.9	0.607385	0.570648	0.553895	0.522695	0.401051	0.351554	0.313948	0.300513	0.256178									0.118872	4.19947	0.285214
2321.9	0.522423	0.588816	0.529899	0.460261	0.393112	0.348442	0.30703	0.295661	0.256931									0.119172	4.1997	0.285259
2341.9	0.594385	0.578097	0.51776	0.465533	0.395895	0.341449	0.313306	0.293641	0.253106									0.119472	4.19994	0.285305
2361.9	0.524163	0.578692	0.493763	0.471126	0.384009	0.337878	0.310252	0.291322	0.254652									0.119772	4.20017	0.28535
2381.9	0.581415	0.575372	0.537674	0.474761	0.379328	0.340471	0.308044	0.288606	0.252381									0.120072	4.20041	0.285395
2401.9	0.625391	0.540754	0.545077	0.464894	0.383491	0.338026	0.303581	0.292771	0.249322									0.120372	4.20064	0.28544
2421.9	0.651728	0.465391	0.494364	0.444482	0.369966	0.343123	0.308911	0.288954	0.248563									0.120672	4.20087	0.285485
2441.9	0.536126	0.608222	0.528048	0.46761	0.38828	0.340545	0.311221	0.285242	0.243002									0.120972	4.20111	0.28553
2461.9	0.503929	0.620345	0.491075	0.471925	0.38388	0.338708	0.297756	0.286151	0.245199									0.121272	4.20134	0.285575
2481.9	0.498711	0.554149	0.58713	0.473842	0.382564	0.325743	0.302026	0.283638	0.245437									0.121572	4.20158	0.28562
2501.9	0.51043	0.606505	0.530653	0.443164	0.375488	0.333729	0.302331	0.284324	0.244094									0.121872	4.20181	0.285665
2521.9	0.55996	0.577469	0.485789	0.449595	0.377128	0.33367	0.292426	0.28098	0.240737									0.122172	4.20204	0.28571
2541.9	0.524498	0.608255	0.539578	0.447758	0.36852	0.325625	0.292414	0.283522	0.23873									0.122472	4.20228	0.285755
2561.9	0.617304	0.678333	0.490762	0.445681	0.368326	0.321787	0.295412	0.278428	0.241212									0.122772	4.20251	0.2858
2581.9	0.600977	0.635573	0.501196	0.462018	0.374064	0.328707	0.294217	0.276166	0.236614									0.123072	4.20275	0.285845
2601.9	0.515923	0.522752	0.473985	0.43853	0.365867	0.320661	0.28776	0.275789	0.238459									0.123371	4.20298	0.28589
2621.9	0.558984	0.576	0.491905	0.427785	0.362049	0.324039	0.287411	0.271749	0.238011									0.123671	4.20322	0.285935
2641.9	0.513054	0.516575	0.490168	0.435934	0.36673	0.317579	0.288166	0.273856	0.235427									0.123971	4.20345	0.28598
2661.9	0.536217	0.532942	0.466476	0.434656	0.359201	0.323239	0.288876	0.273151	0.233352									0.124271	4.20368	0.286025
2681.9	0.563043	0.61174	0.510327	0.425628	0.350292	0.310601	0.287231	0.268966	0.231969									0.124571	4.20392	0.28607
2701.9	0.421073	0.553306	0.496367	0.457265	0.368801	0.312245	0.281078	0.268221	0.231691									0.124871	4.20415	0.286116
2721.9	0.564935	0.580541	0.513381	0.429583	0.343993	0.314838	0.280819	0.268192	0.23184									0.125171	4.20439	0.286161
2741.9	0.472313	0.572482	0.510601	0.438251	0.358058	0.314379	0.279399	0.263727	0.228009									0.125471	4.20462	0.286206
2761.9	0.601038	0.524948	0.467596	0.433377	0.364335	0.315816	0.275354	0.26423	0.231304									0.125771	4.20485	0.286251
2781.9	0.487541	0.547658	0.508842	0.42455	0.36138	0.312453	0.281957	0.261775	0.229399									0.126071	4.20509	0.286296
2801.9	0.572747	0.551424	0.50364	0.440847	0.358921	0.299385	0.280841	0.263872	0.224048									0.126371	4.20532	0.286341
2821.9	0.653803	0.526484	0.479651	0.420156	0.342181	0.308927	0.275241	0.260354	0.224727									0.126671	4.20556	0.286386
2841.9	0.468315	0.556643	0.494524	0.422832	0.355534	0.310986	0.274914	0.256092	0.223879									0.126971	4.20579	0.286431
2861.9	0.616449	0.565545	0.508347	0.444163	0.338319	0.308052	0.268254	0.258585	0.22274									0.127271	4.20602	0.286476
2881.9	0.462272	0.488002	0.499642	0.399624	0.351241	0.299681	0.271128	0.256778	0.224089									0.12757	4.20626	0.286521
2901.9	0.524773	0.519779	0.449136	0.414723	0.3397	0.306956	0.26857	0.254912	0.221173									0.12787	4.20649	0.286566
2921.9	0.530877	0.562093	0.439068	0.412726	0.328245	0.300629	0.262958	0.256507	0.219023									0.12817	4.20673	0.286611
2941.9	0.449485	0.481362	0.516648	0.430102	0.350227	0.298792	0.264761	0.252196	0.218135									0.12847	4.20696	0.286656
2961.9	0.571801	0.477597	0.488523	0.424989	0.334178	0.30014	0.267195	0.251694	0.220827									0.12877	4.20719	0.286701
2981.9	0.62591	0.51745	0.462486	0.429263	0.344101	0.297918	0.265189	0.252873	0.216514									0.12907	4.20743	0.286746
3001.9	0.583825	0.576016	0.481639	0.412965	0.325549	0.299829	0.263477	0.245885	0.215104									0.12937	4.20766	0.286791
6000	0.374179	0.385999	0.325173	0.275349	0.211081	0.181584	0.158281	0.148601	0.127982									0.12967	4.2079	0.286836
6100	0.370697	0.381278	0.321821	0.273845	0.209013	0.179937	0.156517	0.146838	0.126499									0.12997	4.20813	0.286882
6200	0.367282	0.376689	0.318536	0.271927	0.206865	0.178332	0.154769	0.145147	0.124522									0.13027	4.20837	0.286927
6300	0.363925	0.373356	0.315318	0.269486	0.204888	0.176818	0.15303	0.14344	0.123039									0.13057	4.2086	0.286972
6400	0.360632	0.369681	0.312164	0.267306	0.202761	0.175197	0.151269	0.14177	0.121061									0.13087	4.20883	0.287017
6500	0.357397	0.365823	0.309073	0.265329	0.200796	0.173542	0.149535	0.140136	0.119578									0.13117	4.20907	0.287062
6600	0.35422	0.362997	0.306043	0.262933	0.199047	0.171764	0.147856	0.138526	0.118095									0.13147	4.2093	0.287107
6700	0.351098	0.360978	0.303071	0.260051	0.197255	0.169904	0.146176	0.136972	0.116612									0.131769	4.20954	0.287152
6800	0.348031	0.358869	0.300156	0.257058	0.195559	0.168113	0.144494	0.135462	0.115129									0.132069	4.20977	0.287197
6900	0.345016	0.356975	0.297297	0.254347	0.194032	0.166372	0.142812	0.133968	0.113646									0.132369	4.21	0.287242
7000	0.341891	0.355414	0.294628	0.251603	0.192412	0.164557	0.141191	0.132515	0.112163									0.132669	4.21024	0.287287
7100	0.345489	0.353239	0.292865	0.248766	0.190696	0.162711	0.139579	0.1311	0.11068									0.132969	4.21047	0.287332
7200	0.347762	0.35111	0.291569	0.246006	0.189094	0.160899	0.137837	0.129751	0.109691									0.133269	4.21071	0.287377
7300	0.35075	0.349203	0.290552	0.243186	0.187616	0.159165	0.136258	0.12845	0.108208									0.133569	4.21094	0.287422
7400	0.353237	0.347235	0.289079	0.24041	0.186132	0.157445	0.134808	0.127184	0.107219									0.133869	4.21117	0.287467
7500	0.354531	0.345234	0.28764	0.237834	0.184604	0.155606	0.13331	0.125921	0.106231									0.134169	4.21141	0.287512
7600	0.357424	0.342865	0.286711	0.23536	0.183204	0.153905	0.131899	0.124726	0.104748									0.134469	4.21164	0.287557
7700	0.358663	0.340819	0.285951	0.232869	0.181801	0.152382	0.130499	0.123575	0.103759									0.134769	4.21188	0.287602
7800	0.358846	0.338611	0.284748	0.230653	0.180151	0.1508	0.129049	0.122412	0.10277									0.135069	4.21211	0.287648
7900	0.359799	0.33539	0.282906	0.228758	0.178566	0.149253	0.127759	0.121312	0.101781									0.135369	4.21234	0.287693
8000	0.360079	0.332866	0.281531	0.226827	0.177114	0.147684	0.126511	0.120233	0.100793									0.135669	4.21258	0.287738
8100	0.358987	0.330599	0.280401	0.22509	0.175509	0.146146	0.125302	0.119145	0.099804									0.135968	4.21281	0.287783
8200	0.357351	0.327994	0.278654	0.223437	0.173963	0.144716	0.124211	0.118104	0.0988153									0.136268	4.21305	0.287828
8300	0.355962	0.326359	0.277095	0.221871	0.172424	0.14333	0.123102	0.117071	0.098321									0.136568	4.21328	0.287873
8400	0.35368	0.324275	0.275499	0.220535	0.170787	0.141938	0.121941	0.116059	0.0973322									0.136868	4.21351	0.287918
8500	0.351223	0.323016	0.273478	0.219336	0.16925	0.140443	0.12086	0.115124	0.0963435									0.137168	4.21375	0.287963
8600	0.34739	0.323082	0.271443	0.218269	0.167854	0.138999	0.119862	0.114154	0.0953548									0.137468	4.21398	0.288008
8700	0.343874	0.32257	0.268964	0.217131	0.166367	0.137661	0.118808	0.113167	0.0943661									0.137768	4.21422	0.288053
8800	0.338949	0.322772	0.266016	0.215891	0.164809	0.1363	0.1178	0.112247	0.0933774									0.138068	4.21445	0.288098
8900	0.332171	0.323284	0.263443	0.214623	0.163284	0.134893	0.116778	0.111346	0.0928831									0.138368	4.21469	0.288143
9000	0.327337	0.324049	0.260936	0.213457	0.161812	0.13355	0.115628	0.110426	0.0918943									0.138668	4.21492	0.288188
9100	0.322078	0.325808	0.258289	0.2123	0.160477	0.132266	0.11454	0.109505	0.0909056									0.138968	4.21515	0.288233
9200	0.316762	0.327583	0.25585	0.21097	0.159227	0.131046	0.113456	0.108578	0.0899169									0.139268	4.21539	0.288278
9300	0.313024	0.329159	0.253216	0.209578	0.157934	0.129797	0.112333	0.10764	0.0889282									0.139568	4.21562	0.288323
9400	0.308696	0.330599	0.250712	0.208094	0.156642	0.128614	0.111217	0.106705	0.0884339									0.139868	4.21586	0.288368
9500	0.304794	0.331653	0.248183	0.206304	0.155253	0.127538	0.110023	0.105767	0.0874452									0.140168	4.21609	0.288414
9600	0.300714	0.332544	0.246212	0.204582	0.15392	0.126473	0.10883	0.10478	0.0864564									0.140467	4.21632	0.288459
9700	0.297291	0.333496	0.244744	0.202798	0.152801	0.125418	0.107724	0.103819	0.0854677									0.140767	4.21656	0.288504
9800	0.294952	0.33381	0.243168	0.200763	0.15168	0.124321	0.10661	0.102896	0.084479									0.141067	4.21679	0.288549
9900	0.291905	0.33335	0.242051	0.198715	0.1505	0.123335	0.105444	0.101928	0.0839847									0.141367	4.21703	0.288594
10000	0.291071	0.332536	0.241153	0.196796	0.149324	0.122358	0.104355	0.100919	0.082996									0.141667	4.21726	0.288639
10100	0.291706	0.331611	0.239948	0.194917	0.148154	0.121302	0.103305	0.0999314	0.0825016									0.141967	4.21749	0.288684
10200	0.290213	0.330321	0.238873	0.192713	0.147169	0.12031	0.102197	0.0989851	0.0815129									0.142267	4.21773	0.288729
10300	0.288987	0.328372	0.23813	0.190683	0.14621	0.119349	0.101078	0.0980244	0.0810185									0.142567	4.21796	0.288774
10400	0.289512	0.326392	0.237816	0.188874	0.145113	0.11834	0.100111	0.0970898	0.0800298									0.142867	4.2182	0.288819
10500	0.289615	0.323393	0.237597	0.186801	0.143985	0.117226	0.0991693	0.0961878	0.0795355									0.143167	4.21843	0.288864
10600	0.289702	0.32044	0.236841	0.185033	0.142944	0.116197	0.0981232	0.0952874	0.0785468									0.143467	4.21866	0.288909
10700	0.290816	0.317432	0.235889	0.183701	0.141946	0.115303	0.0972749	0.0944037	0.0780524									0.143767	4.2189	0.288954
10800	0.29234	0.314144	0.235165	0.181969	0.140814	0.114328	0.0964513	0.0934788	0.0775581									0.144067	4.21913	0.288999
10900	0.292864	0.311227	0.234277	0.18039	0.139782	0.113226	0.0955762	0.0925846	0.0770637									0.144367	4.21937	0.289044
11000	0.292313	0.307234	0.232892	0.179377	0.138924	0.112151	0.0948028	0.0917667	0.0765694									0.144666	4.2196	0.289089
11100	0.291816	0.304665	0.231316	0.178429	0.137768	0.111167	0.0940507	0.0909065	0.0755806									0.144966	4.21984	0.289134
11200	0.289688	0.302989	0.22952	0.177366	0.136629	0.110086	0.0933288	0.0900551	0.0750863									0.145266	4.22007	0.28918
11300	0.287873	0.299208	0.227546	0.176179	0.13541	0.108969	0.092638	0.0892274	0.0745919									0.145566	4.2203	0.289225
11400	0.285928	0.295866	0.225501	0.175393	0.134221	0.107957	0.0919288	0.0883906	0.0736032									0.145866	4.22054	0.28927
11500	0.282941	0.293875	0.22344	0.174778	0.133045	0.106822	0.0912445	0.0875581	0.0731089									0.146166	4.22077	0.289315
11600	0.279904	0.29158	0.221085	0.17379	0.13191	0.105646	0.0906055	0.0867308	0.0721202									0.146466	4.22101	0.28936
11700	0.277452	0.290019	0.218481	0.172639	0.130865	0.104642	0.0899391	0.0858996	0.0716258									0.146766	4.22124	0.289405
11800	0.274788	0.289036	0.215808	0.171477	0.129781	0.103659	0.0893269	0.0850643	0.0706371									0.147066	4.22147	0.28945
11900	0.270587	0.288187	0.213177	0.170194	0.128573	0.102523	0.0887192	0.0842647	0.0701427									0.147366	4.22171	0.289495
12000	0.266294	0.287603	0.210742	0.168974	0.127476	0.101368	0.0880621	0.0834793	0.0696484									0.147666	4.22194	0.28954
12100	0.262376	0.286646	0.208261	0.16814	0.126534	0.100297	0.0875374	0.0827046	0.0686597									0.147966	4.22218	0.289585
12200	0.257837	0.286519	0.206031	0.167016	0.125496	0.0992718	0.0870111	0.0819331	0.0681653									0.148266	4.22241	0.28963
12300	0.253909	0.287122	0.204551	0.165381	0.124267	0.0982431	0.0864679	0.0811345	0.0676707									0.148566	4.22264	0.289675
12400	0.249829	0.286924	0.203353	0.163878	0.123263	0.0971395	0.0859568	0.0803999	0.0671763									0.148865	4.22288	0.28972
12500	0.245545	0.286565	0.20172	0.162451	0.122325	0.0960095	0.0853186	0.0796611	0.066682									0.149165	4.22311	0.289765
12600	0.242002	0.286555	0.199968	0.16104	0.121256	0.0949178	0.084699	0.078872	0.0656933									0.149465	4.22335	0.28981
12700	0.238302	0.286686	0.198416	0.159256	0.120296	0.09378	0.0841339	0.0781584	0.0651989									0.149765	4.22358	0.289855
12800	0.234936	0.286109	0.196956	0.157516	0.119302	0.0927076	0.0835063	0.0774932	0.0647046									0.150065	4.22381	0.2899
12900	0.232281	0.284958	0.195493	0.156123	0.118213	0.0918236	0.0828128	0.0768014	0.0642102									0.150365	4.22405	0.289946
13000	0.229592	0.283649	0.194367	0.154405	0.117242	0.0910286	0.082138	0.0761611	0.0637159									0.150665	4.22428	0.289991
13100	0.226696	0.281459	0.193148	0.152733	0.116251	0.0901291	0.0814028	0.0755186	0.0632215									0.150965	4.22452	0.290036
13200	0.224555	0.279226	0.191539	0.151301	0.115223	0.0892251	0.0805417	0.07484	0.0627272									0.151265	4.22475	0.290081
13300	0.223117	0.277173	0.190142	0.149958	0.114214	0.088499	0.0797025	0.074213	0.0622328									0.151565	4.22499	0.290126
13400	0.221416	0.274078	0.189269	0.148512	0.113185	0.0878484	0.0788189	0.0736157	0.0617384									0.151865	4.22522	0.290171
13500	0.219583	0.269856	0.188561	0.14715	0.112224	0.087037	0.0779777	0.0729515	0.0612441									0.152165	4.22545	0.290216
13600	0.217907	0.266082	0.187789	0.146161	0.111329	0.0863086	0.077217	0.072345	0.0607497									0.152465	4.22569	0.290261
13700	0.216827	0.262014	0.186506	0.145081	0.110253	0.0857863	0.0763329	0.071789	0.059761									0.152765	4.22592	0.290306
13800	0.216199	0.257467	0.185233	0.143908	0.109141	0.0851943	0.0754155	0.0711406	0.0592667									0.153065	4.22616	0.290351
13900	0.215991	0.253627	0.184688	0.143025	0.108057	0.0846066	0.0745562	0.0705175	0.0587723									0.153364	4.22639	0.290396
14000	0.216472	0.248867	0.184281	0.142392	0.106938	0.0841899	0.0736987	0.0699358	0.058278									0.153664	4.22662	0.290441
14100	0.216528	0.243719	0.183899	0.141486	0.105889	0.0837473	0.0728472	0.0693026	0.0572893									0.153964	4.22686	0.290486
14200	0.215811	0.240162	0.183196	0.140582	0.104873	0.0832717	0.0719968	0.0686921	0.0567949									0.154264	4.22709	0.290531
14300	0.21521	0.236873	0.182699	0.139853	0.103832	0.0828841	0.0711984	0.068117	0.0558062									0.154564	4.22733	0.290576
14400	0.216073	0.233917	0.182557	0.138888	0.10267	0.0825125	0.0704848	0.0675038	0.0553118									0.154864	4.22756	0.290621
14500	0.21697	0.230099	0.182044	0.138173	0.101552	0.0820963	0.0698099	0.0669414	0.0543231									0.155164	4.22779	0.290666
14600	0.217539	0.2257	0.18168	0.137758	0.100661	0.0816315	0.0691606	0.0663776	0.0538288									0.155464	4.22803	0.290712
14700	0.218976	0.222876	0.181056	0.136977	0.0996484	0.0811785	0.0684865	0.065819	0.0533344									0.155764	4.22826	0.290757
14800	0.220909	0.220229	0.17989	0.136098	0.0986099	0.0806964	0.0678312	0.0653182	0.0528401									0.156064	4.2285	0.290802
14900	0.22351	0.218167	0.178763	0.135475	0.0977731	0.080251	0.0673331	0.0648013	0.0518514									0.156364	4.22873	0.290847
15000	0.226134	0.21733	0.177924	0.134688	0.096948	0.0797015	0.066825	0.0642549	0.051357									0.156664	4.22896	0.290892
15100	0.228397	0.215915	0.176803	0.133631	0.0962214	0.0790506	0.0661859	0.0637559	0.0508626									0.156964	4.2292	0.290937
15200	0.232213	0.214575	0.175173	0.132716	0.0954638	0.0785286	0.065707	0.0633147	0.0503683									0.157264	4.22943	0.290982
15300	0.235453	0.214081	0.174035	0.131585	0.0947194	0.0779856	0.0651781	0.0628652	0.0498739									0.157563	4.22967	0.291027
15400	0.238501	0.214106	0.172886	0.13049	0.0941954	0.0774019	0.0645138	0.0623636	0.0493796									0.157863	4.2299	0.291072
15500	0.242043	0.213483	0.171078	0.129714	0.0937273	0.0768491	0.0640688	0.0618339	0.0489841									0.158163	4.23014	0.291117
15600	0.244461	0.21255	0.168946	0.128588	0.093175	0.0763186	0.0636514	0.0613038	0.0485886									0.158463	4.23037	0.291162
15700	0.247537	0.212806	0.167298	0.127364	0.0926331	0.0757235	0.0630175	0.0607785	0.0481437									0.158763	4.2306	0.291207
15800	0.251335	0.213571	0.165648	0.126342	0.0922211	0.0750802	0.0624251	0.0602215	0.0476988									0.159063	4.23084	0.291252
15900	0.254644	0.214215	0.163361	0.124969	0.0918768	0.0746255	0.0618525	0.0596822	0.0473527									0.159363	4.23107	0.291297
16000	0.256865	0.215541	0.161615	0.123868	0.0914329	0.0741983	0.0611877	0.0591558	0.0469572									0.159663	4.23131	0.291342
16100	0.257939	0.217844	0.1598	0.123072	0.091042	0.0735246	0.060697	0.0585652	0.0465123									0.159963	4.23154	0.291387
16200	0.259442	0.21971	0.157889	0.122009	0.0906438	0.0728568	0.0603832	0.0579764	0.0461168									0.160263	4.23177	0.291432
16300	0.260241	0.220334	0.156361	0.121219	0.0901448	0.0722565	0.0599189	0.0573819	0.0457214									0.160563	4.23201	0.291478
16400	0.260338	0.221084	0.155041	0.120411	0.0896227	0.0716042	0.0594362	0.0567305	0.0453259									0.160863	4.23224	0.291523
16500	0.261125	0.222803	0.154257	0.119641	0.0890759	0.0710102	0.0590071	0.0561182	0.044881									0.161163	4.23248	0.291568
16600	0.260277	0.22479	0.153434	0.119368	0.0884264	0.070303	0.0585627	0.055566	0.044436									0.161463	4.23271	0.291613
16700	0.258482	0.226105	0.152477	0.119	0.0878165	0.0695068	0.0581857	0.0549908	0.0440406									0.161762	4.23294	0.291658
16800	0.256716	0.227202	0.151885	0.118638	0.0871875	0.0688669	0.0579539	0.0544312	0.0435956									0.162062	4.23318	0.291703
16900	0.254423	0.228425	0.151078	0.118572	0.0864976	0.0682075	0.0576136	0.0539168	0.0431013									0.162362	4.23341	0.291748
17000	0.252317	0.228331	0.150232	0.118418	0.0857667	0.0673772	0.0570907	0.0534425	0.0427058									0.162662	4.23365	0.291793
17100	0.250021	0.228112	0.149882	0.118229	0.0849254	0.0664822	0.0566676	0.0529384	0.0422609									0.162962	4.23388	0.291838
17200	0.247681	0.228536	0.149141	0.118044	0.0842053	0.0656938	0.0562969	0.0524968	0.041816									0.163262	4.23411	0.291883
17300	0.245608	0.227801	0.14816	0.11775	0.0834182	0.0649741	0.055814	0.05211	0.041371									0.163562	4.23435	0.291928
17400	0.242625	0.22778	0.147509	0.117613	0.0824502	0.0642623	0.0554326	0.051741	0.0408767									0.163862	4.23458	0.291973
17500	0.238903	0.228173	0.146625	0.117259	0.0815356	0.0634876	0.0550545	0.0514769	0.0404318									0.164162	4.23482	0.292018
17600	0.236354	0.226633	0.145747	0.11688	0.0806744	0.0627396	0.0545893	0.0512527	0.0399868									0.164462	4.23505	0.292063
17700	0.234379	0.22496	0.145238	0.11678	0.0798873	0.0621581	0.0540416	0.0510638	0.0394925									0.164762	4.23529	0.292108
17800	0.232342	0.22349	0.14463	0.116453	0.0790636	0.0614761	0.0534978	0.0509224	0.039097									0.165062	4.23552	0.292153
17900	0.230669	0.221467	0.143558	0.115905	0.0782279	0.0607659	0.0529708	0.0507974	0.0386521									0.165362	4.23575	0.292198
18000	0.228582	0.219968	0.14224	0.115417	0.0774438	0.0601433	0.0523978	0.0506582	0.0382566									0.165662	4.23599	0.292244
18100	0.226601	0.219018	0.140953	0.114924	0.0766077	0.0595298	0.0518713	0.0505139	0.0379106									0.165961	4.23622	0.292289
18200	0.225165	0.217388	0.13973	0.114731	0.0758762	0.0589928	0.0513066	0.0504089	0.0375645									0.166261	4.23646	0.292334
18300	0.224445	0.215801	0.138482	0.114409	0.0751412	0.0584577	0.0506025	0.0502609	0.0373173									0.166561	4.23669	0.292379
18400	0.224497	0.214393	0.136966	0.113946	0.0744489	0.0578911	0.0499314	0.0501036	0.0370207									0.166861	4.23692	0.292424
18500	0.224161	0.212957	0.13576	0.113678	0.073731	0.0573012	0.0493269	0.0499295	0.0367241									0.167161	4.23716	0.292469
18600	0.22419	0.211363	0.134806	0.113331	0.0731604	0.0567702	0.0486873	0.0496917	0.0363781									0.167461	4.23739	0.292514
18700	0.225093	0.209668	0.134063	0.112909	0.0726481	0.056262	0.0481423	0.0494352	0.0361803									0.167761	4.23763	0.292559
18800	0.225305	0.208028	0.133341	0.112486	0.0718877	0.0558373	0.0476335	0.0491228	0.036032									0.168061	4.23786	0.292604
18900	0.225455	0.206748	0.132046	0.111932	0.0712105	0.0554297	0.0470387	0.0487505	0.0357848									0.168361	4.23809	0.292649
19000	0.226565	0.204669	0.131609	0.111245	0.0706369	0.0550178	0.0465602	0.0483014	0.0355871									0.168661	4.23833	0.292694
19100	0.227608	0.20236	0.131611	0.110623	0.0698936	0.0546762	0.0461331	0.0477893	0.0353893									0.168961	4.23856	0.292739
19200	0.228463	0.20158	0.131268	0.110109	0.0693336	0.0544279	0.0456338	0.0472558	0.0351916									0.169261	4.2388	0.292784
19300	0.228047	0.200305	0.131227	0.109336	0.0687841	0.0542323	0.0452576	0.0467182	0.0349939									0.169561	4.23903	0.292829
19400	0.22802	0.197623	0.1311	0.108604	0.0681259	0.0539964	0.0450157	0.0461298	0.0347961									0.169861	4.23926	0.292874
19500	0.228434	0.195743	0.130763	0.107978	0.0675595	0.0537472	0.0447928	0.0454901	0.0345984									0.170161	4.2395	0.292919
19600	0.227059	0.194665	0.131146	0.106994	0.0670913	0.0536479	0.0445219	0.0448769	0.0343512									0.17046	4.23973	0.292964
19700	0.22552	0.192229	0.131823	0.106005	0.0664636	0.0535664	0.0441834	0.0442564	0.034104									0.17076	4.23997	0.293009
19800	0.224855	0.190001	0.131887	0.105298	0.0657869	0.0534898	0.0438591	0.0436111	0.0338568									0.17106	4.2402	0.293055
19900	0.224847	0.188718	0.131999	0.104401	0.0652538	0.0533531	0.0436046	0.0430059	0.0336097									0.17136	4.24044	0.2931
20000	0.22479	0.186498	0.13222	0.103629	0.0647478	0.0531366	0.0434531	0.0424098	0.0333625									0.17166	4.24067	0.293145
20100	0.222918	0.183954	0.132357	0.103025	0.0643269	0.0528792	0.0433519	0.0418358	0.0331153									0.17196	4.2409	0.29319
20200	0.221116	0.182053	0.132485	0.102222	0.0639373	0.0525752	0.0430767	0.0413174	0.0328681									0.17226	4.24114	0.293235
20300	0.220273	0.180887	0.132682	0.1014	0.063494	0.0522482	0.0427531	0.0408052	0.0325715									0.17256	4.24137	0.29328
20400	0.220758	0.179739	0.132421	0.100652	0.0630498	0.051997	0.0424708	0.0403232	0.0323243									0.17286	4.24161	0.293325
20500	0.220734	0.178213	0.131718	0.0998366	0.0626887	0.0515619	0.0420897	0.0398974	0.0320772									0.17316	4.24184	0.29337
20600	0.219581	0.17692	0.131525	0.09912	0.0624113	0.0510166	0.0417624	0.0394921	0.0317806									0.17346	4.24207	0.293415
20700	0.218908	0.176327	0.130919	0.0987054	0.0621362	0.0505394	0.0414886	0.0391065	0.0315334									0.17376	4.24231	0.29346
20800	0.217916	0.175662	0.129785	0.0982868	0.0617003	0.0498931	0.0410559	0.0388137	0.0312862									0.17406	4.24254	0.293505
20900	0.217597	0.175551	0.129066	0.0977024	0.0613456	0.0492186	0.0406399	0.0385369	0.0309896									0.17436	4.24278	0.29355
21000	0.218367	0.175899	0.128176	0.0970317	0.0612147	0.0486503	0.0403171	0.0382519	0.030693									0.174659	4.24301	0.293595
21100	0.218333	0.175909	0.127303	0.096349	0.0609411	0.0478846	0.0399416	0.0380564	0.0304458									0.174959	4.24324	0.29364
21200	0.217432	0.175232	0.126349	0.0960211	0.0605654	0.0470574	0.0396497	0.0378759	0.0301986									0.175259	4.24348	0.293685
21300	0.217166	0.174676	0.125156	0.0958425	0.0603814	0.0462998	0.0393431	0.037661	0.0300009									0.175559	4.24371	0.29373
21400	0.218244	0.175103	0.123984	0.0953228	0.0601812	0.045472	0.0389124	0.0374823	0.0298031									0.175859	4.24395	0.293775
21500	0.218608	0.174461	0.122959	0.0946685	0.0598464	0.0446692	0.0386238	0.0373243	0.029556									0.176159	4.24418	0.293821
21600	0.217733	0.173875	0.121731	0.0940314	0.059457	0.0439906	0.0383532	0.0371465	0.0293582									0.176459	4.24441	0.293866
21700	0.217271	0.174529	0.120588	0.0931526	0.0590894	0.0433351	0.038021	0.0369834	0.0291605									0.176759	4.24465	0.293911
21800	0.215327	0.173614	0.119837	0.0922203	0.0586974	0.042716	0.0378051	0.036798	0.0289627									0.177059	4.24488	0.293956
21900	0.212815	0.172358	0.118747	0.0915895	0.058192	0.0421559	0.0377145	0.0365806	0.028765									0.177359	4.24512	0.294001
22000	0.212684	0.17216	0.11761	0.0906352	0.0576771	0.0416268	0.0376223	0.0364335	0.0285673									0.177659	4.24535	0.294046
22100	0.211581	0.171661	0.116284	0.0890658	0.0572286	0.0412182	0.0374758	0.0363424	0.0283695									0.177959	4.24558	0.294091
22200	0.208299	0.171389	0.115457	0.0878718	0.0567743	0.040796	0.0373213	0.0361435	0.0281718									0.178259	4.24582	0.294136
22300	0.205566	0.170505	0.11508	0.0869443	0.0563068	0.0403563	0.0371415	0.0359521	0.027974									0.178559	4.24605	0.294181
22400	0.202974	0.16926	0.11408	0.0857951	0.0558357	0.0402361	0.0370377	0.0357883	0.0278257									0.178858	4.24629	0.294226
22500	0.200485	0.16947	0.113373	0.0845484	0.0554968	0.0402815	0.0371026	0.0356058	0.027628									0.179158	4.24652	0.294271
22600	0.197407	0.16981	0.112824	0.0834479	0.0551547	0.0401906	0.0371599	0.0354322	0.0273808									0.179458	4.24676	0.294316
22700	0.195854	0.169575	0.112335	0.0821613	0.0546978	0.0402207	0.0371928	0.0352135	0.0272325									0.179758	4.24699	0.294361
22800	0.195179	0.16999	0.111847	0.0808167	0.0542294	0.0403886	0.0372367	0.0349455	0.0270348									0.180058	4.24722	0.294406
22900	0.193298	0.170697	0.111228	0.0799667	0.0538526	0.0404277	0.037214	0.034661	0.026837									0.180358	4.24746	0.294451
23000	0.192795	0.171024	0.110917	0.079264	0.0536155	0.0405692	0.0371586	0.0343858	0.0266393									0.180658	4.24769	0.294496
23100	0.193004	0.171618	0.11053	0.0786078	0.0533819	0.0407901	0.037052	0.0340564	0.026491									0.180958	4.24793	0.294541
23200	0.191516	0.172839	0.110082	0.0782379	0.0531739	0.0410204	0.0370004	0.0337322	0.0263921									0.181258	4.24816	0.294587
23300	0.191401	0.173959	0.109813	0.0778564	0.0529094	0.0412669	0.0370141	0.0334804	0.0262438									0.181558	4.24839	0.294632
23400	0.192731	0.174951	0.109612	0.0776023	0.0526135	0.0414151	0.0368765	0.0331867	0.0260955									0.181858	4.24863	0.294677
23500	0.193946	0.176289	0.109631	0.0772464	0.0522234	0.0414619	0.0366907	0.0328414	0.0259472									0.182158	4.24886	0.294722
23600	0.194726	0.178245	0.109752	0.0770299	0.0518366	0.041585	0.036489	0.0324986	0.0258483									0.182458	4.2491	0.294767
23700	0.19567	0.180412	0.109704	0.0770151	0.051608	0.0417474	0.0361859	0.0321779	0.0257494									0.182758	4.24933	0.294812
23800	0.197859	0.181926	0.109721	0.076674	0.0512404	0.041712	0.0358378	0.0318759	0.0256506									0.183058	4.24956	0.294857
23900	0.198956	0.182785	0.109883	0.0765346	0.0508174	0.0415949	0.0355121	0.0316252	0.0256506									0.183357	4.2498	0.294902
24000	0.199567	0.183964	0.11015	0.0765246	0.0504586	0.0414666	0.0351632	0.0314237	0.0256011									0.183657	4.25003	0.294947
24100	0.202003	0.184939	0.110263	0.0761815	0.0499443	0.041289	0.0347279	0.031206	0.0256011									0.183957	4.25027	0.294992
24200	0.204209	0.186197	0.110272	0.0756486	0.0495595	0.0410451	0.034372	0.0309971	0.0255517									0.184257	4.2505	0.295037
24300	0.20514	0.187015	0.110506	0.0752719	0.0491923	0.040794	0.033988	0.0308797	0.0255023									0.184557	4.25073	0.295082
24400	0.206845	0.186967	0.110414	0.0748837	0.048658	0.040425	0.0335836	0.030802	0.0254528									0.184857	4.25097	0.295127
24500	0.208988	0.18715	0.109813	0.0744291	0.0481636	0.0399865	0.0333164	0.0307375	0.0254528									0.185157	4.2512	0.295172
24600	0.209611	0.187844	0.11011	0.0739809	0.047731	0.0395914	0.0330286	0.0307439	0.0254034									0.185457	4.25144	0.295217
24700	0.209615	0.187923	0.110477	0.0735691	0.0471717	0.0392213	0.032623	0.0307036	0.0253539									0.185757	4.25167	0.295262
24800	0.211329	0.187487	0.109982	0.0732167	0.0465879	0.0388868	0.0322884	0.0306578	0.0253539									0.186057	4.25191	0.295307
24900	0.211571	0.186838	0.110018	0.0728417	0.0462342	0.0385498	0.0319585	0.0307204	0.0252551									0.186357	4.25214	0.295353
25000	0.211565	0.186513	0.110355	0.0726695	0.0458506	0.0382092	0.0316195	0.0307693	0.0252056									0.186657	4.25237	0.295398
25100	0.213476	0.185525	0.110753	0.0723715	0.0454082	0.0378801	0.0314265	0.0307659	0.0251562									0.186957	4.25261	0.295443
25200	0.214843	0.184712	0.111256	0.0719041	0.0450891	0.0376733	0.0312326	0.0307952	0.0250079									0.187257	4.25284	0.295488
25300	0.213765	0.184805	0.111465	0.0717691	0.0446954	0.0375431	0.0309319	0.0308535	0.0248596									0.187556	4.25308	0.295533
25400	0.212394	0.183254	0.111679	0.071742	0.0444549	0.0373571	0.0306356	0.0308802	0.0247113									0.187856	4.25331	0.295578
25500	0.213616	0.181234	0.111924	0.0715422	0.044333	0.0373127	0.0303585	0.0308844	0.0244641									0.188156	4.25354	0.295623
25600	0.213005	0.180375	0.112308	0.0714991	0.0441676	0.0372731	0.0300728	0.0308947	0.0241675									0.188456	4.25378	0.295668
25700	0.211505	0.17932	0.113149	0.0715694	0.0440787	0.0371962	0.0299111	0.0308615	0.0238709									0.188756	4.25401	0.295713
25800	0.211182	0.177855	0.11363	0.0716653	0.0442495	0.037227	0.0298345	0.0307796	0.0235743									0.189056	4.25425	0.295758
25900	0.209794	0.176198	0.113279	0.071899	0.0445449	0.0373971	0.0296746	0.0306777	0.0232282									0.189356	4.25448	0.295803
26000	0.207424	0.174036	0.113365	0.0719389	0.0447681	0.0376411	0.0294437	0.030569	0.0228327									0.189656	4.25471	0.295848
26100	0.205935	0.171508	0.113401	0.0718171	0.0450106	0.0377825	0.0293104	0.0304372	0.0224867									0.189956	4.25495	0.295893
26200	0.203892	0.169734	0.113284	0.0718111	0.0453299	0.0378502	0.0291843	0.0302664	0.0220912									0.190256	4.25518	0.295938
26300	0.200601	0.168254	0.112862	0.0715323	0.0456713	0.0379618	0.0290387	0.0300535	0.0217452									0.190556	4.25542	0.295983
26400	0.19787	0.166569	0.112054	0.0712011	0.0460767	0.0380439	0.0288995	0.0297783	0.0213497									0.190856	4.25565	0.296028
26500	0.195118	0.165474	0.111408	0.0712407	0.0464512	0.0380993	0.0287779	0.0295282	0.0209542									0.191156	4.25588	0.296073
26600	0.192709	0.164276	0.110867	0.0708089	0.0467957	0.0381664	0.0286303	0.0292716	0.0205587									0.191456	4.25612	0.296119
26700	0.190352	0.163151	0.109794	0.0702784	0.0471881	0.0381991	0.0284498	0.0289913	0.0203115									0.191755	4.25635	0.296164
26800	0.186784	0.162299	0.108839	0.0700203	0.0474987	0.038052	0.028293	0.028727	0.0200644									0.192055	4.25659	0.296209
26900	0.1837	0.161096	0.107402	0.0693656	0.0476251	0.0379281	0.0282002	0.0284578	0.0198172									0.192355	4.25682	0.296254
27000	0.181896	0.160726	0.105754	0.0687529	0.0477697	0.0380433	0.0280464	0.0281802	0.01957									0.192655	4.25706	0.296299
27100	0.179418	0.160652	0.104742	0.0684916	0.0479103	0.0380554	0.0278501	0.0279254	0.0193723									0.192955	4.25729	0.296344
27200	0.176979	0.159943	0.103697	0.0679747	0.0478486	0.0378412	0.0277125	0.0276247	0.019224									0.193255	4.25752	0.296389
27300	0.176435	0.159216	0.102532	0.0670161	0.0477753	0.0376001	0.0274543	0.0272732	0.0190756									0.193555	4.25776	0.296434
27400	0.176447	0.15923	0.101447	0.0665203	0.047511	0.0374617	0.027176	0.0270123	0.0189273									0.193855	4.25799	0.296479
27500	0.175607	0.158735	0.100321	0.0660066	0.0472621	0.0372644	0.0270416	0.0268211	0.0188779									0.194155	4.25823	0.296524
27600	0.174639	0.1588	0.0992887	0.0652565	0.047077	0.0369492	0.0268375	0.0266331	0.0188285									0.194455	4.25846	0.296569
27700	0.174947	0.159148	0.0985843	0.0650344	0.0467948	0.0368664	0.0266296	0.0264328	0.018779									0.194755	4.25869	0.296614
27800	0.175037	0.15835	0.0984891	0.0648307	0.0465698	0.0367452	0.0264979	0.0262534	0.018779									0.195055	4.25893	0.296659
27900	0.175568	0.15784	0.0978357	0.0642506	0.0463649	0.0365867	0.0264095	0.0260999	0.0188285									0.195355	4.25916	0.296704
28000	0.176845	0.157437	0.0967672	0.0637653	0.0460804	0.0364785	0.026362	0.0259422	0.018779									0.195655	4.2594	0.296749
28100	0.178188	0.157545	0.0963285	0.0637014	0.0458968	0.0363028	0.0263349	0.02577	0.018779									0.195954	4.25963	0.296794
28200	0.179495	0.158003	0.0961549	0.0637374	0.0457074	0.0362127	0.026382	0.0256395	0.0188779									0.196254	4.25986	0.296839
28300	0.180077	0.158094	0.0960125	0.0638188	0.0455635	0.0359977	0.0265023	0.025595	0.0189273									0.196554	4.2601	0.296885
28400	0.181125	0.158603	0.0956119	0.0640961	0.0454787	0.0357974	0.0266733	0.0255014	0.0189768									0.196854	4.26033	0.29693
28500	0.183471	0.158875	0.0948785	0.0645119	0.0453667	0.0356954	0.0269151	0.0253605	0.0190756									0.197154	4.26057	0.296975
28600	0.184151	0.158911	0.0946006	0.0651306	0.0452226	0.0355615	0.027174	0.0252831	0.0191251									0.197454	4.2608	0.29702
28700	0.183955	0.159153	0.0942396	0.0659028	0.0450861	0.0355446	0.0273192	0.0252277	0.0191251									0.197754	4.26103	0.297065
28800	0.184383	0.160043	0.093692	0.0665978	0.0450197	0.0355471	0.0274705	0.0251416	0.0191251									0.198054	4.26127	0.29711
28900	0.184496	0.161242	0.0937887	0.0670053	0.0449618	0.0354148	0.0276603	0.02508	0.019224									0.198354	4.2615	0.297155
29000	0.184563	0.161469	0.0933341	0.0675929	0.0448503	0.0352763	0.0277491	0.025016	0.019224									0.198654	4.26174	0.2972
29100	0.184142	0.161146	0.0926121	0.0681669	0.0447483	0.0351589	0.0278229	0.0249406	0.019224									0.198954	4.26197	0.297245
29200	0.182188	0.161705	0.0924172	0.0685671	0.04466	0.035177	0.0278676	0.024851	0.0192734									0.199254	4.26221	0.29729
29300	0.179638	0.162395	0.0917836	0.0689993	0.0445513	0.0351752	0.0276878	0.0247696	0.0193228									0.199554	4.26244	0.297335
29400	0.177624	0.161849	0.0915627	0.0690441	0.0443175	0.0350051	0.0275221	0.0247373	0.0193228									0.199854	4.26267	0.29738
29500	0.176241	0.161488	0.0916511	0.0689266	0.0439842	0.0349423	0.027492	0.0247303	0.0193228									0.200154	4.26291	0.297425
29600	0.174424	0.16116	0.0912558	0.0688364	0.0436537	0.0349196	0.027344	0.0247185	0.0193228									0.200453	4.26314	0.29747
29700	0.171752	0.160705	0.09107	0.0685336	0.0434005	0.0348598	0.0271278	0.0246598	0.0193228									0.200753	4.26338	0.297515
29800	0.169202	0.160751	0.0908788	0.0680994	0.0432085	0.0347011	0.0268758	0.0246361	0.0192734									0.201053	4.26361	0.29756
29900	0.166609	0.160809	0.0908324	0.0673304	0.0430119	0.0345251	0.0266262	0.0246915	0.019224									0.201353	4.26384	0.297605
30000	0.164281	0.159978	0.0905597	0.0666218	0.0428092	0.0343488	0.026458	0.0246485	0.0191745									0.201653	4.26408	0.297651
30100	0.162727	0.15842	0.0901462	0.066162	0.0426515	0.0341031	0.0261954	0.0245962	0.0191251									0.201953	4.26431	0.297696
30200	0.160542	0.157564	0.0902407	0.0655029	0.0425117	0.0338564	0.0258569	0.0245604	0.0191251									0.202253	4.26455	0.297741
30300	0.159572	0.156468	0.0901036	0.0648386	0.0424528	0.0335564	0.025673	0.0244944	0.0190262									0.202553	4.26478	0.297786
30400	0.159584	0.154894	0.0899132	0.064156	0.0424496	0.0332371	0.0255195	0.0245241	0.0188779									0.202853	4.26501	0.297831
30500	0.159549	0.154007	0.0898454	0.063397	0.0424983	0.0330273	0.0253626	0.0245014	0.0187296									0.203153	4.26525	0.297876
30600	0.160723	0.153353	0.0895827	0.0630519	0.0427067	0.03272	0.0253103	0.0243862	0.0186307									0.203453	4.26548	0.297921
30700	0.162122	0.152598	0.0893291	0.0626237	0.0429129	0.0324287	0.0252649	0.0243077	0.0184824									0.203753	4.26572	0.297966
30800	0.16363	0.151576	0.0888531	0.0623349	0.0430572	0.0322528	0.0252574	0.0242314	0.0183341									0.204053	4.26595	0.298011
30900	0.165809	0.150664	0.0882842	0.0622905	0.0432326	0.0320515	0.0253248	0.0241242	0.0182352									0.204353	4.26618	0.298056
31000	0.167967	0.150216	0.0876019	0.0621407	0.0434514	0.0318513	0.0252765	0.0240067	0.0180375									0.204652	4.26642	0.298101
31100	0.170228	0.149683	0.0869903	0.062116	0.0436477	0.0316959	0.0251882	0.023936	0.0178892									0.204952	4.26665	0.298146
31200	0.17293	0.149538	0.0868776	0.0619083	0.0439134	0.0316692	0.0252686	0.0238315	0.0177903									0.205252	4.26689	0.298191
31300	0.175009	0.14979	0.0867344	0.0619502	0.0441389	0.0316093	0.0254172	0.0236703	0.0177409									0.205552	4.26712	0.298236
31400	0.177507	0.14975	0.0860681	0.0623049	0.0443321	0.0315841	0.0255613	0.0235215	0.0177409									0.205852	4.26736	0.298281
31500	0.181212	0.150387	0.0859516	0.0623405	0.044508	0.031592	0.0256281	0.023399	0.017642									0.206152	4.26759	0.298326
31600	0.184459	0.151109	0.0863575	0.0624156	0.044451	0.0316277	0.025643	0.02326	0.017642									0.206452	4.26782	0.298371
31700	0.186484	0.151013	0.0865387	0.0625945	0.0443315	0.0318237	0.0257297	0.0231334	0.0176915									0.206752	4.26806	0.298417
31800	0.188576	0.151372	0.0869652	0.0626069	0.0443181	0.032091	0.0257851	0.0230479	0.0177409									0.207052	4.26829	0.298462
31900	0.190753	0.152019	0.0876171	0.0628358	0.0442098	0.0323251	0.025786	0.0229257	0.0177903									0.207352	4.26853	0.298507
32000	0.191377	0.152273	0.0879118	0.0629412	0.0438979	0.0325364	0.0258838	0.0228139	0.0177903									0.207652	4.26876	0.298552
32100	0.191448	0.153328	0.0891097	0.062718	0.0436319	0.0328529	0.0259999	0.0227858	0.0178892									0.207952	4.26899	0.298597
32200	0.192907	0.155007	0.0906374	0.0626528	0.0435176	0.0332672	0.0260827	0.0227872	0.0179881									0.208252	4.26923	0.298642
32300	0.193121	0.15532	0.0916937	0.0625602	0.0432177	0.033686	0.0261408	0.0227857	0.0180869									0.208552	4.26946	0.298687
32400	0.191655	0.156274	0.0923068	0.0624056	0.0428439	0.0339775	0.0261304	0.0227196	0.0181364									0.208851	4.2697	0.298732
32500	0.19003	0.157103	0.0927561	0.0620724	0.0426159	0.0341837	0.0261286	0.0226677	0.0181858									0.209151	4.26993	0.298777
32600	0.188334	0.157358	0.0939228	0.0617137	0.0423749	0.0344925	0.0262399	0.0227219	0.0182352									0.209451	4.27016	0.298822
32700	0.186005	0.158435	0.0949928	0.0615192	0.0421726	0.0347559	0.0263269	0.0227662	0.0182847									0.209751	4.2704	0.298867
32800	0.183236	0.158884	0.0955609	0.0610446	0.0419748	0.0349099	0.0264259	0.0227804	0.0183341									0.210051	4.27063	0.298912
32900	0.180869	0.159129	0.0959021	0.0606907	0.0417935	0.0351489	0.0265231	0.0228259	0.0183835									0.210351	4.27087	0.298957
33000	0.177977	0.159573	0.0953895	0.0604782	0.0418764	0.0353229	0.0265284	0.022882	0.0183835									0.210651	4.2711	0.299002
33100	0.174092	0.159302	0.095158	0.0601663	0.0418488	0.0352151	0.0266189	0.0229268	0.0183341									0.210951	4.27133	0.299047
33200	0.171416	0.158528	0.0952486	0.0598004	0.0417752	0.0350782	0.0266838	0.0229935	0.0182847									0.211251	4.27157	0.299092
33300	0.169035	0.158146	0.0944315	0.0592096	0.0418669	0.0350634	0.0266287	0.0230374	0.0181858									0.211551	4.2718	0.299137
33400	0.165969	0.157818	0.0937842	0.0585976	0.0418445	0.035032	0.0266545	0.023077	0.0181364									0.211851	4.27204	0.299183
33500	0.164321	0.156699	0.0930896	0.0579948	0.0419644	0.034961	0.0266483	0.0231553	0.0180869									0.212151	4.27227	0.299228
33600	0.163597	0.155541	0.0916769	0.0574604	0.0421454	0.0347341	0.0265269	0.0231433	0.0180375									0.212451	4.27251	0.299273
33700	0.161677	0.154766	0.0907509	0.0571072	0.0422118	0.0342987	0.0265303	0.0230771	0.0179386									0.212751	4.27274	0.299318
33800	0.160345	0.15408	0.0899048	0.0566611	0.0424176	0.0340001	0.0265748	0.0230149	0.0178892									0.213051	4.27297	0.299363
33900	0.160793	0.154033	0.0889254	0.0562161	0.0425371	0.0337445	0.0264138	0.0229034	0.0178398									0.21335	4.27321	0.299408
34000	0.16075	0.154122	0.0876399	0.0558849	0.0425445	0.0333706	0.0262309	0.0227579	0.0177903									0.21365	4.27344	0.299453
34100	0.160195	0.152699	0.0862699	0.0554579	0.0426042	0.0330691	0.0261256	0.0226259	0.0176915									0.21395	4.27368	0.299498
34200	0.160034	0.151612	0.0854786	0.0551715	0.0425093	0.032857	0.0258951	0.0224982	0.0176915									0.21425	4.27391	0.299543
34300	0.160631	0.151223	0.084797	0.0550173	0.0424918	0.0325634	0.0256055	0.0223035	0.0177409									0.21455	4.27414	0.299588
34400	0.161128	0.150586	0.0838329	0.0547848	0.0424908	0.0322467	0.0253045	0.0220861	0.0177409									0.21485	4.27438	0.299633
34500	0.162906	0.149968	0.0832534	0.0546802	0.0423171	0.0319348	0.0249518	0.0218959	0.0176915									0.21515	4.27461	0.299678
34600	0.164294	0.149768	0.0828109	0.0545803	0.0420815	0.0316815	0.0246252	0.0217131	0.0176915									0.21545	4.27485	0.299723
34700	0.163167	0.149303	0.0825291	0.0546874	0.041857	0.0314883	0.0243587	0.0215565	0.017642									0.21575	4.27508	0.299768
34800	0.163495	0.148712	0.0827233	0.0549474	0.0416326	0.0314075	0.0240385	0.0214029	0.017642									0.21605	4.27531	0.299813
34900	0.163694	0.147916	0.0829944	0.0552534	0.0413265	0.0312896	0.0236513	0.0212529	0.0175926									0.21635	4.27555	0.299858
35000	0.163682	0.147053	0.0833173	0.0556093	0.041009	0.0311542	0.023326	0.0211592	0.0174443									0.21665	4.27578	0.299903
35100	0.163784	0.146249	0.0839159	0.0559676	0.0407469	0.0311882	0.0230198	0.0210843	0.0173948									0.21695	4.27602	0.299949
35200	0.162485	0.144958	0.085059	0.0565956	0.0404166	0.0312414	0.0226903	0.0210228	0.017296									0.21725	4.27625	0.299994
35300	0.161891	0.144199	0.0859706	0.0574024	0.0400807	0.0312561	0.0225599	0.0210031	0.0171477									0.217549	4.27648	0.300039
35400	0.161798	0.142846	0.0870749	0.0581506	0.0397625	0.0312994	0.0223785	0.0210131	0.0169499									0.217849	4.27672	0.300084
35500	0.160001	0.141052	0.0885515	0.0590769	0.0395531	0.0313164	0.0221143	0.021093	0.0168016									0.218149	4.27695	0.300129
35600	0.157141	0.140233	0.0896786	0.0600876	0.0393018	0.0313995	0.0220128	0.0211878	0.0167027									0.218449	4.27719	0.300174
35700	0.154439	0.139079	0.0911637	0.0606931	0.0389437	0.0314941	0.0218734	0.0212466	0.0165544									0.218749	4.27742	0.300219
35800	0.151194	0.138139	0.0929335	0.0610514	0.0387713	0.0315458	0.0216652	0.0213914	0.0163073									0.219049	4.27765	0.300264
35900	0.150049	0.137215	0.0940583	0.0618579	0.0387549	0.0316962	0.0215382	0.0215986	0.0161095									0.219349	4.27789	0.300309
36000	0.150646	0.135144	0.0953119	0.062539	0.038515	0.0317889	0.0214488	0.0217587	0.0160106									0.219649	4.27812	0.300354
36100	0.149259	0.134242	0.0964214	0.062954	0.038408	0.0318176	0.0213955	0.0218908	0.0159118									0.219949	4.27836	0.300399
36200	0.148363	0.135045	0.0967055	0.0636091	0.0384469	0.0319388	0.0214556	0.0219823	0.0158129									0.220249	4.27859	0.300444
36300	0.148565	0.134987	0.0970672	0.0639543	0.0382814	0.032026	0.0215369	0.0220648	0.015714									0.220549	4.27883	0.300489
36400	0.148455	0.133859	0.097512	0.0640649	0.0381694	0.0320729	0.0215745	0.0222238	0.0156152									0.220849	4.27906	0.300534
36500	0.148634	0.13389	0.0974503	0.0643557	0.0381716	0.0321244	0.0217164	0.0223465	0.0156152									0.221149	4.27929	0.300579
36600	0.148128	0.134265	0.0969363	0.0643429	0.0380995	0.0320972	0.0219275	0.0223676	0.0156152									0.221449	4.27953	0.300624
36700	0.148706	0.135021	0.0957277	0.0642638	0.0380096	0.032082	0.0220752	0.0223895	0.0156646									0.221748	4.27976	0.300669
36800	0.151269	0.135943	0.0941558	0.0640745	0.0379384	0.032083	0.0222062	0.0223725	0.0158129									0.222048	4.28	0.300714
36900	0.15279	0.136272	0.0925078	0.0635932	0.0377352	0.032067	0.0224694	0.0223308	0.0159118									0.222348	4.28023	0.30076
37000	0.155005	0.136735	0.0901135	0.0632316	0.0375177	0.031994	0.0227387	0.022345	0.0160601									0.222648	4.28046	0.300805
37100	0.159606	0.136923	0.0875074	0.0626185	0.0373439	0.0319028	0.0228977	0.0222948	0.0162578									0.222948	4.2807	0.30085
37200	0.163551	0.137385	0.0850743	0.0620728	0.0370921	0.0319482	0.0231247	0.0222351	0.0164556									0.223248	4.28093	0.300895
37300	0.165895	0.138132	0.0825337	0.0619654	0.0367431	0.0318614	0.0233589	0.0221752	0.0166039									0.223548	4.28117	0.30094
37400	0.168882	0.138027	0.0798302	0.0614473	0.036319	0.0316323	0.0235383	0.0220643	0.0167522									0.223848	4.2814	0.300985
37500	0.172561	0.137271	0.077087	0.0605721	0.0360103	0.0314618	0.023802	0.0220011	0.0169005									0.224148	4.28163	0.30103
37600	0.175977	0.137245	0.074836	0.0602697	0.0357273	0.0312712	0.0239896	0.0219512	0.0169499									0.224448	4.28187	0.301075
37700	0.178232	0.13618	0.072914	0.06007	0.0353763	0.0309761	0.0241695	0.0218772	0.0170488									0.224748	4.2821	0.30112
37800	0.180522	0.134623	0.0706599	0.0597356	0.0350568	0.0306714	0.0244596	0.0218167	0.0171477									0.225048	4.28234	0.301165
37900	0.181884	0.134113	0.0689805	0.0595667	0.0347826	0.0302665	0.0245093	0.0217407	0.0171477									0.225348	4.28257	0.30121
38000	0.182862	0.133524	0.0683251	0.0593486	0.0345283	0.0298174	0.024468	0.0216383	0.0171477									0.225648	4.2828	0.301255
38100	0.183744	0.132638	0.0678549	0.0590594	0.0341059	0.0294002	0.0245862	0.0215256	0.0170982									0.225947	4.28304	0.3013
38200	0.18238	0.131857	0.0675049	0.0589679	0.0337959	0.0289576	0.0246711	0.0214551	0.0170488									0.226247	4.28327	0.301345
38300	0.181024	0.131491	0.0675698	0.058767	0.033654	0.0283943	0.0245783	0.0213484	0.0169005									0.226547	4.28351	0.30139
38400	0.17953	0.131091	0.067577	0.0585273	0.0334885	0.0277955	0.0244427	0.0212176	0.0168016									0.226847	4.28374	0.301435
38500	0.176031	0.130542	0.0681255	0.0583643	0.0335118	0.0272325	0.0242741	0.021095	0.0166533									0.227147	4.28398	0.30148
38600	0.171628	0.130149	0.069493	0.0582173	0.0334905	0.0267403	0.0239992	0.0209487	0.016505									0.227447	4.28421	0.301526
38700	0.166758	0.130355	0.0707819	0.0582021	0.0334337	0.026381	0.0237362	0.0208058	0.0163567									0.227747	4.28444	0.301571
38800	0.161718	0.131047	0.0715129	0.05828	0.0335537	0.0260524	0.0234855	0.0206459	0.0162084									0.228047	4.28468	0.301616
38900	0.15637	0.131896	0.0726196	0.0581918	0.0335953	0.0256538	0.0231845	0.0204513	0.0160106									0.228347	4.28491	0.301661
39000	0.151596	0.132689	0.0743484	0.0580703	0.03374	0.0253412	0.0228331	0.0202613	0.0157635									0.228647	4.28515	0.301706
39100	0.146735	0.133492	0.0758941	0.0582197	0.0339885	0.0251478	0.0224513	0.0201425	0.0155657									0.228947	4.28538	0.301751
39200	0.141168	0.134491	0.0769728	0.0583232	0.0341963	0.0251369	0.022071	0.020031	0.0153186									0.229247	4.28561	0.301796
39300	0.136523	0.135379	0.0777664	0.0584342	0.0343559	0.0252575	0.0216755	0.0198256	0.0151208									0.229547	4.28585	0.301841
39400	0.132383	0.136548	0.0785645	0.0587778	0.0344411	0.0254405	0.0213602	0.0196591	0.0149231									0.229847	4.28608	0.301886
39500	0.128059	0.138175	0.0796558	0.059065	0.034577	0.0257286	0.0211733	0.0195638	0.0146759									0.230147	4.28632	0.301931
39600	0.124753	0.138897	0.0803054	0.059311	0.0347994	0.0261065	0.0209994	0.0194697	0.0144781									0.230446	4.28655	0.301976
39700	0.121893	0.138939	0.0806633	0.0597396	0.034867	0.0265926	0.020836	0.0193731	0.0142804									0.230746	4.28678	0.302021
39800	0.120571	0.138501	0.0808073	0.0601475	0.034953	0.0270393	0.0207643	0.0193015	0.0141321									0.231046	4.28702	0.302066
39900	0.121359	0.138641	0.0807402	0.0604319	0.0349679	0.0275189	0.0206649	0.0192642	0.0140332									0.231346	4.28725	0.302111
40000	0.122599	0.139528	0.0807859	0.0607403	0.034868	0.0280945	0.0206312	0.0192635	0.0138355									0.231646	4.28749	0.302156
40100	0.124345	0.138424	0.0811964	0.0608237	0.0349019	0.0287757	0.0207718	0.0192732	0.0136377									0.231946	4.28772	0.302201
40200	0.127853	0.137797	0.081038	0.0609891	0.0348933	0.0294309	0.0208945	0.0192828	0.0135883									0.232246	4.28795	0.302246
40300	0.131318	0.138425	0.0806709	0.0610506	0.0347339	0.0299872	0.0211067	0.0193083	0.01344									0.232546	4.28819	0.302292
40400	0.135256	0.137635	0.0809192	0.0608597	0.0345995	0.0304723	0.0213803	0.0193511	0.0133411									0.232846	4.28842	0.302337
40500	0.14122	0.136987	0.0804965	0.0608377	0.0344297	0.0309084	0.0215032	0.0194154	0.0133411									0.233146	4.28866	0.302382
40600	0.14731	0.136345	0.0800701	0.0607946	0.0341641	0.0313699	0.0216607	0.019482	0.0133411									0.233446	4.28889	0.302427
40700	0.152582	0.134879	0.0799939	0.0606168	0.0340386	0.0316982	0.0219577	0.0195287	0.0132917									0.233746	4.28913	0.302472
40800	0.157501	0.134746	0.079326	0.0604902	0.0338818	0.0319457	0.0221745	0.0195066	0.0132423									0.234046	4.28936	0.302517
40900	0.162905	0.134514	0.0786102	0.060348	0.0336376	0.0320586	0.0223865	0.0195071	0.0132423									0.234346	4.28959	0.302562
41000	0.168114	0.133805	0.0783969	0.0599849	0.0334404	0.0320393	0.0226414	0.0195543	0.0132423									0.234645	4.28983	0.302607
41100	0.172786	0.132922	0.0780169	0.0594341	0.0331298	0.0319753	0.0227815	0.0194746	0.0132917									0.234945	4.29006	0.302652
41200	0.176428	0.132125	0.0775554	0.0591884	0.032836	0.0318891	0.0229132	0.0194087	0.0132917									0.235245	4.2903	0.302697
41300	0.178723	0.131874	0.0776239	0.0590522	0.0327233	0.0317119	0.0230202	0.0193623	0.0133411									0.235545	4.29053	0.302742
41400	0.180063	0.132012	0.0777526	0.0590098	0.0325654	0.0314332	0.0229797	0.0192433	0.0133906									0.235845	4.29076	0.302787
41500	0.180814	0.132021	0.0778166	0.0589635	0.0322412	0.0311807	0.0229621	0.0191756	0.0134894									0.236145	4.291	0.302832
41600	0.180174	0.132649	0.0777953	0.0587722	0.0318577	0.030895	0.0230187	0.0191011	0.0135389									0.236445	4.29123	0.302877
41700	0.17901	0.133164	0.0776118	0.0586599	0.0316305	0.0305739	0.0229602	0.0189157	0.0135389									0.236745	4.29147	0.302922
41800	0.177603	0.132033	0.0778852	0.0587558	0.0314044	0.0304022	0.0227726	0.0187853	0.0136377									0.237045	4.2917	0.302967
41900	0.174196	0.132023	0.0782301	0.0588225	0.0311721	0.0301872	0.0226316	0.0186983	0.0136872									0.237345	4.29193	0.303012
42000	0.169571	0.133784	0.0787937	0.05889	0.0309825	0.0297713	0.02249	0.0185617	0.0137861									0.237645	4.29217	0.303058
42100	0.163644	0.134875	0.0797281	0.0588692	0.0306391	0.0295082	0.0223141	0.0183979	0.0138849									0.237945	4.2924	0.303103
42200	0.157472	0.135222	0.0807654	0.0586403	0.0303407	0.0293396	0.0221771	0.0182769	0.0139838									0.238245	4.29264	0.303148
42300	0.151554	0.135018	0.081881	0.0587079	0.0300512	0.0291765	0.0219936	0.0181672	0.0140332									0.238545	4.29287	0.303193
42400	0.146018	0.134938	0.083213	0.0586519	0.0296448	0.0290745	0.0217145	0.017996	0.0140827									0.238844	4.2931	0.303238
42500	0.139878	0.135763	0.084612	0.0582625	0.0293818	0.0289944	0.0215175	0.0178139	0.0141815									0.239144	4.29334	0.303283
42600	0.13284	0.137171	0.0856249	0.0581007	0.0291137	0.0290241	0.0213316	0.017692	0.0142804									0.239444	4.29357	0.303328
42700	0.127503	0.137865	0.0867268	0.0581942	0.0287006	0.0289951	0.0211461	0.0175972	0.0143793									0.239744	4.29381	0.303373
42800	0.124048	0.138129	0.0882682	0.0582417	0.0283932	0.0289871	0.0210294	0.0174853	0.0144287									0.240044	4.29404	0.303418
42900	0.120802	0.138429	0.0891882	0.0579801	0.0282659	0.0292295	0.020975	0.0173664	0.0145276									0.240344	4.29428	0.303463
43000	0.11796	0.139114	0.0899802	0.057601	0.028078	0.0294768	0.0209882	0.0173098	0.0146265									0.240644	4.29451	0.303508
43100	0.116331	0.140185	0.0907897	0.0572235	0.0277788	0.0295206	0.0210287	0.0172701	0.0146265									0.240944	4.29474	0.303553
43200	0.115583	0.140383	0.0908141	0.0569579	0.0276733	0.0295772	0.0211325	0.0172049	0.0146759									0.241244	4.29498	0.303598
43300	0.114996	0.139705	0.0906138	0.0566639	0.0276179	0.0297697	0.0212497	0.0171599	0.0147253									0.241544	4.29521	0.303643
43400	0.115987	0.139553	0.0902795	0.0565548	0.0275765	0.0299825	0.0214158	0.0171407	0.0147748									0.241844	4.29545	0.303688
43500	0.117798	0.139562	0.08962	0.0565229	0.0276347	0.0300574	0.0215768	0.0171417	0.0147748									0.242144	4.29568	0.303733
43600	0.119846	0.139053	0.0891295	0.0563994	0.0277361	0.0301262	0.0216898	0.0171451	0.0147253									0.242444	4.29591	0.303778
43700	0.122802	0.139078	0.0887861	0.0564981	0.0279264	0.0301047	0.0218596	0.017174	0.0146759									0.242744	4.29615	0.303824
43800	0.125624	0.139473	0.0877374	0.0565756	0.0281369	0.029946	0.022046	0.0171806	0.014577									0.243044	4.29638	0.303869
43900	0.129966	0.139444	0.0863773	0.0565005	0.0282961	0.029882	0.0222227	0.0171985	0.0144781									0.243343	4.29662	0.303914
44000	0.134279	0.139102	0.085372	0.0568184	0.0285584	0.0297112	0.0223945	0.0172549	0.0143793									0.243643	4.29685	0.303959
44100	0.137646	0.139259	0.0844962	0.0574104	0.0288753	0.0293879	0.0225076	0.0172674	0.014231									0.243943	4.29708	0.304004
44200	0.141236	0.140569	0.0836935	0.0576932	0.0291864	0.02912	0.022585	0.0172795	0.0141321									0.244243	4.29732	0.304049
44300	0.144384	0.141902	0.0830165	0.0581594	0.0294304	0.0287423	0.0226116	0.0173072	0.0139344									0.244543	4.29755	0.304094
44400	0.146213	0.143094	0.0824507	0.0590018	0.0297716	0.0282972	0.0225779	0.017309	0.0137366									0.244843	4.29779	0.304139
44500	0.148972	0.144127	0.0815254	0.0593182	0.0302111	0.0279725	0.022576	0.0173396	0.0135389									0.245143	4.29802	0.304184
44600	0.152293	0.144983	0.080776	0.0592219	0.0305299	0.0275342	0.0225061	0.0173461	0.0132917									0.245443	4.29825	0.304229
44700	0.153501	0.146928	0.080843	0.0594704	0.0306962	0.0269978	0.0223577	0.0173396	0.0130445									0.245743	4.29849	0.304274
44800	0.152573	0.148695	0.0806131	0.0597392	0.0308535	0.0265713	0.0221802	0.0173188	0.0127973									0.246043	4.29872	0.304319
44900	0.151949	0.149579	0.0804097	0.0598191	0.0310694	0.0261591	0.0218843	0.0172745	0.0125996									0.246343	4.29896	0.304364
45000	0.151514	0.150418	0.0805361	0.0596633	0.0312733	0.0258621	0.0215892	0.017258	0.0123524									0.246643	4.29919	0.304409
45100	0.14993	0.151343	0.0804234	0.0596709	0.0313628	0.0256245	0.021392	0.0172268	0.0120558									0.246943	4.29943	0.304454
45200	0.147745	0.152071	0.0802414	0.0595551	0.0313231	0.0253797	0.0211667	0.0171904	0.0118086									0.247243	4.29966	0.304499
45300	0.143965	0.152109	0.0797167	0.0587518	0.0312815	0.0252536	0.0209566	0.0171625	0.0116109									0.247542	4.29989	0.304544
45400	0.140107	0.152043	0.0789407	0.058	0.0311822	0.0252275	0.0208119	0.0171282	0.0113637									0.247842	4.30013	0.30459
45500	0.137271	0.152016	0.0788158	0.0574544	0.0310308	0.0251827	0.0205987	0.017104	0.0112154									0.248142	4.30036	0.304635
45600	0.13432	0.151475	0.079109	0.0566419	0.0309833	0.0251576	0.0203654	0.0171244	0.0110671									0.248442	4.3006	0.30468
45700	0.131056	0.150659	0.0788782	0.0558386	0.0309676	0.0252936	0.020259	0.0171251	0.0109188									0.248742	4.30083	0.304725
45800	0.128205	0.149228	0.0782553	0.0551563	0.0307745	0.0254467	0.020205	0.0171322	0.0108199									0.249042	4.30106	0.30477
45900	0.126806	0.146817	0.077774	0.054337	0.0306302	0.0254837	0.0202069	0.0171312	0.0106716									0.249342	4.3013	0.304815
46000	0.125478	0.144713	0.0773749	0.0538325	0.0304902	0.025592	0.0203203	0.0171558	0.0105727									0.249642	4.30153	0.30486
46100	0.124366	0.142773	0.076988	0.0533752	0.0302715	0.0256691	0.0203858	0.017202	0.0105727									0.249942	4.30177	0.304905
46200	0.124534	0.140701	0.0763004	0.0525335	0.0300967	0.0255748	0.0204496	0.0172172	0.0105727									0.250242	4.302	0.30495
46300	0.124606	0.138424	0.0753472	0.0518081	0.0298648	0.0255708	0.0206773	0.0172642	0.0105727									0.250542	4.30223	0.304995
46400	0.125596	0.135701	0.0747627	0.0512501	0.0296692	0.0255817	0.0209299	0.0173465	0.0105727									0.250842	4.30247	0.30504
46500	0.127612	0.132199	0.0745154	0.0506337	0.0294668	0.0253655	0.0210738	0.0173667	0.0106716									0.251142	4.3027	0.305085
46600	0.128495	0.129016	0.074271	0.0499331	0.0291948	0.0251327	0.0211959	0.0173511	0.0107211									0.251442	4.30294	0.30513
46700	0.130082	0.12631	0.0740225	0.049272	0.0289702	0.0248917	0.0214644	0.017365	0.0108199									0.251741	4.30317	0.305175
46800	0.132364	0.123591	0.0739564	0.0489345	0.0287612	0.0245821	0.0215975	0.0174176	0.0108199									0.252041	4.3034	0.30522
46900	0.134989	0.120515	0.0744171	0.0484659	0.0285696	0.0242451	0.0216623	0.0174218	0.0109188									0.252341	4.30364	0.305265
47000	0.136501	0.11738	0.0752151	0.0478499	0.0283968	0.0237361	0.0218272	0.0173784	0.0110177									0.252641	4.30387	0.30531
47100	0.137725	0.115153	0.0757058	0.0476075	0.028234	0.0232306	0.0217698	0.0173051	0.0111165									0.252941	4.30411	0.305356
47200	0.140698	0.113938	0.0763362	0.0471956	0.028069	0.0227769	0.021666	0.0172655	0.0111165									0.253241	4.30434	0.305401
47300	0.141295	0.112813	0.0772851	0.0465849	0.0279958	0.0223266	0.0217272	0.0172092	0.0112154									0.253541	4.30457	0.305446
47400	0.141035	0.111534	0.0783543	0.0461379	0.028015	0.0219209	0.0215859	0.0170715	0.0113637									0.253841	4.30481	0.305491
47500	0.142547	0.111317	0.0797106	0.0457428	0.0279546	0.0215652	0.021452	0.0169367	0.0114131									0.254141	4.30504	0.305536
47600	0.143499	0.112609	0.0815353	0.0452379	0.027962	0.021248	0.0213219	0.0168449	0.0114131									0.254441	4.30528	0.305581
47700	0.143458	0.112888	0.0833478	0.0446571	0.028091	0.0210528	0.0209213	0.0167576	0.0114131									0.254741	4.30551	0.305626
47800	0.142465	0.113235	0.0845853	0.0443851	0.0282083	0.020874	0.0206225	0.0166101	0.0114626									0.255041	4.30575	0.305671
47900	0.140869	0.116334	0.0855997	0.0442489	0.0283034	0.0206775	0.0204058	0.0164455	0.0114626									0.255341	4.30598	0.305716
48000	0.13985	0.1199	0.0873148	0.0438734	0.0284747	0.0205578	0.0200656	0.0163028	0.011512									0.255641	4.30621	0.305761
48100	0.138737	0.122648	0.0889331	0.0436597	0.0287237	0.0204953	0.01983	0.016177	0.011512									0.25594	4.30645	0.305806
48200	0.136598	0.126204	0.0897944	0.0437224	0.0289799	0.0205437	0.0196242	0.0160949	0.011512									0.25624	4.30668	0.305851
48300	0.134521	0.130306	0.0907501	0.0437512	0.0292235	0.0206562	0.0193025	0.0159658	0.011512									0.25654	4.30692	0.305896
48400	0.133627	0.133116	0.09191	0.0437656	0.0294841	0.020783	0.0190728	0.0158547	0.011512									0.25684	4.30715	0.305941
48500	0.131907	0.136156	0.0922177	0.043752	0.0297518	0.021014	0.0189399	0.0158244	0.011512									0.25714	4.30738	0.305986
48600	0.12866	0.139951	0.0922123	0.0439018	0.0300829	0.0212305	0.0187439	0.0157961	0.011512									0.25744	4.30762	0.306031
48700	0.12632	0.143146	0.0923189	0.0442201	0.0304654	0.0214089	0.0185818	0.0157509	0.0115615									0.25774	4.30785	0.306076
48800	0.124363	0.146377	0.0917295	0.0443288	0.0307825	0.0216774	0.0184668	0.0156938	0.0115615									0.25804	4.30809	0.306122
48900	0.122015	0.148487	0.0913388	0.0443515	0.0311022	0.0220124	0.0183622	0.0156705	0.011512									0.25834	4.30832	0.306167
49000	0.119922	0.150061	0.0907166	0.0444834	0.0314124	0.0222439	0.0182678	0.0156973	0.011512									0.25864	4.30855	0.306212
49100	0.117383	0.152249	0.0899048	0.0448037	0.0316383	0.0224269	0.0181543	0.0157267	0.0114626									0.25894	4.30879	0.306257
49200	0.116015	0.153112	0.0890557	0.0449351	0.0319772	0.0228316	0.0179739	0.0157615	0.0114626									0.25924	4.30902	0.306302
49300	0.115274	0.152969	0.0875676	0.044874	0.0324142	0.0233371	0.0178109	0.0157817	0.0114626									0.25954	4.30926	0.306347
49400	0.113901	0.153191	0.0865479	0.0450486	0.0327609	0.0235882	0.0176429	0.0158137	0.0114131									0.25984	4.30949	0.306392
49500	0.11255	0.153414	0.0856485	0.0455379	0.0329751	0.0238819	0.0174558	0.0158269	0.0114131									0.26014	4.30972	0.306437
49600	0.110937	0.153105	0.0845754	0.0456861	0.0331634	0.0242591	0.0172752	0.0158379	0.0114626									0.260439	4.30996	0.306482
49700	0.109719	0.151747	0.0837872	0.0456298	0.0334579	0.0244033	0.0169965	0.0158525	0.0114626									0.260739	4.31019	0.306527
49800	0.110116	0.149503	0.0831429	0.0457464	0.0336937	0.0244962	0.0167063	0.0158424	0.011512									0.261039	4.31043	0.306572
49900	0.110555	0.147475	0.0827332	0.0457772	0.0338123	0.0246821	0.0164222	0.0158379	0.0115615									0.261339	4.31066	0.306617
50000	0.110921	0.145314	0.0824019	0.0457261	0.0339014	0.0248068	0.0161257	0.0158704	0.0116109									0.261639	4.3109	0.306662
50100	0.110696	0.142965	0.0822481	0.0456362	0.0339853	0.0248336	0.0158645	0.0158774	0.0116603									0.261939	4.31113	0.306707
50200	0.110395	0.140778	0.0821385	0.0456038	0.0340914	0.0248419	0.0156169	0.0158499	0.0117098									0.262239	4.31136	0.306752
50300	0.110809	0.138465	0.0825299	0.0455715	0.0341592	0.0248742	0.0153544	0.0158646	0.0118086									0.262539	4.3116	0.306797
50400	0.111091	0.136469	0.0828277	0.0455966	0.0340604	0.0247179	0.0150694	0.0158902	0.0119075									0.262839	4.31183	0.306842
50500	0.111679	0.133732	0.0827012	0.0456482	0.0339156	0.0244878	0.0147942	0.0158802	0.0119569									0.263139	4.31207	0.306888
50600	0.11192	0.130505	0.0832709	0.0454309	0.0337994	0.0243626	0.0145914	0.0159036	0.0120558									0.263439	4.3123	0.306933
50700	0.111262	0.127665	0.0837194	0.0451924	0.0337185	0.0241769	0.0146032	0.0159308	0.0121547									0.263739	4.31253	0.306978
50800	0.11147	0.12527	0.0837271	0.0451013	0.0335737	0.0238004	0.0145881	0.0159299	0.0122041									0.264039	4.31277	0.307023
50900	0.112672	0.123413	0.0839807	0.0450865	0.0333407	0.0233873	0.0145897	0.0159229	0.0122041									0.264339	4.313	0.307068
51000	0.114005	0.121273	0.0839997	0.045057	0.0330508	0.0231432	0.0146647	0.0159019	0.0121547									0.264638	4.31324	0.307113
51100	0.114445	0.120017	0.0840599	0.0449036	0.0327775	0.0229096	0.0147546	0.0158874	0.0121547									0.264938	4.31347	0.307158
51200	0.114659	0.119483	0.084385	0.0449663	0.0324608	0.0225861	0.0150818	0.0159185	0.0121547									0.265238	4.3137	0.307203
51300	0.115994	0.1176	0.0843287	0.0449731	0.0321103	0.0223743	0.0155047	0.0159008	0.0120558									0.265538	4.31394	0.307248
51400	0.117321	0.116991	0.0838679	0.0445892	0.0318639	0.0222671	0.015839	0.0158944	0.0120064									0.265838	4.31417	0.307293
51500	0.118695	0.117557	0.0835869	0.0441846	0.0315572	0.0221436	0.0162951	0.0159403	0.0119075									0.266138	4.31441	0.307338
51600	0.119841	0.117098	0.0828284	0.0439441	0.0311566	0.0219326	0.0167189	0.0159117	0.0117592									0.266438	4.31464	0.307383
51700	0.121652	0.116922	0.0817234	0.0435966	0.0307204	0.0217519	0.0170635	0.0158724	0.0116109									0.266738	4.31487	0.307428
51800	0.124287	0.116684	0.0810586	0.0431436	0.0304046	0.0216405	0.0175147	0.0158351	0.011512									0.267038	4.31511	0.307473
51900	0.126015	0.116693	0.0800426	0.0428592	0.0301973	0.0216907	0.0179403	0.0157932	0.0113143									0.267338	4.31534	0.307518
52000	0.126594	0.116644	0.0783566	0.0426778	0.0299541	0.0216613	0.0183367	0.0157766	0.011166									0.267638	4.31558	0.307563
52100	0.128363	0.115734	0.0769279	0.0423439	0.0297037	0.0216105	0.0188416	0.0157263	0.0110177									0.267938	4.31581	0.307608
52200	0.132293	0.115349	0.075453	0.04195	0.0295082	0.0217919	0.0193124	0.0157076	0.0109188									0.268238	4.31605	0.307654
52300	0.135229	0.115092	0.0738778	0.0417675	0.0292964	0.0219935	0.0195613	0.0156788	0.0108199									0.268538	4.31628	0.307699
52400	0.137673	0.114123	0.0721261	0.0416349	0.0291256	0.0221181	0.019755	0.0156634	0.0107705									0.268837	4.31651	0.307744
52500	0.139573	0.113303	0.0700452	0.0415094	0.0291171	0.0222066	0.0199458	0.0156506	0.0107211									0.269137	4.31675	0.307789
52600	0.139635	0.11167	0.0683145	0.0415242	0.0290501	0.0223976	0.0200321	0.0155834	0.0106716									0.269437	4.31698	0.307834
52700	0.140377	0.109454	0.0666937	0.0414947	0.0290209	0.0226206	0.0201341	0.0155914	0.0106716									0.269737	4.31722	0.307879
52800	0.141793	0.107687	0.0650408	0.0416401	0.0293029	0.0228603	0.0202154	0.01563	0.0107211									0.270037	4.31745	0.307924
52900	0.14302	0.10522	0.0634566	0.0418322	0.0295676	0.0230944	0.0200759	0.0156257	0.0107705									0.270337	4.31768	0.307969
53000	0.144656	0.102485	0.0620624	0.0421042	0.0296966	0.0232295	0.0197815	0.0156671	0.0108694									0.270637	4.31792	0.308014
53100	0.144	0.100463	0.0608954	0.0424681	0.0299705	0.0234059	0.0195206	0.0157076	0.0109188									0.270937	4.31815	0.308059
53200	0.143409	0.0980452	0.0599504	0.0428756	0.03023	0.0235635	0.0192494	0.0157635	0.0110177									0.271237	4.31839	0.308104
53300	0.143481	0.0954673	0.0593352	0.0433533	0.0306058	0.0237426	0.0188704	0.0158235	0.011166									0.271537	4.31862	0.308149
53400	0.142109	0.0930874	0.058807	0.0435654	0.0310457	0.0239683	0.0184895	0.0158418	0.0113637									0.271837	4.31885	0.308194
53500	0.141269	0.0907289	0.058699	0.0439197	0.0312288	0.0241698	0.018131	0.0159076	0.0115615									0.272137	4.31909	0.308239
53600	0.141306	0.0892563	0.0592401	0.044572	0.0314911	0.0243295	0.0176856	0.0159774	0.0117592									0.272437	4.31932	0.308284
53700	0.141772	0.0875143	0.0597061	0.0451065	0.0318557	0.0243606	0.0172808	0.0160037	0.0119075									0.272737	4.31956	0.308329
53800	0.142101	0.0855227	0.0601822	0.0455906	0.0321126	0.0244664	0.0169917	0.015986	0.0120558									0.273037	4.31979	0.308374
53900	0.141866	0.0844073	0.0610027	0.0459318	0.0323588	0.0246536	0.0167064	0.0159482	0.0122041									0.273336	4.32002	0.308419
54000	0.143111	0.0839751	0.0623034	0.0463009	0.03257	0.0247719	0.0165233	0.0159234	0.0124019									0.273636	4.32026	0.308465
54100	0.144502	0.0838209	0.0639027	0.0468601	0.0326996	0.0248719	0.0164118	0.0159	0.0125502									0.273936	4.32049	0.30851
54200	0.144165	0.0833056	0.0657912	0.0473127	0.0328081	0.0248299	0.016233	0.0158311	0.012649									0.274236	4.32073	0.308555
54300	0.146404	0.0835601	0.0675325	0.0473211	0.0327548	0.0248374	0.0160616	0.0156836	0.0127973									0.274536	4.32096	0.3086
54400	0.150113	0.0840232	0.0689119	0.0472316	0.0326608	0.0250632	0.0159605	0.0155761	0.0128468									0.274836	4.3212	0.308645
54500	0.151211	0.0842927	0.0706906	0.0471944	0.0325644	0.025108	0.0158474	0.0155456	0.0128962									0.275136	4.32143	0.30869
54600	0.153509	0.0853116	0.0724147	0.0469839	0.0323467	0.0249281	0.015821	0.0154575	0.0128962									0.275436	4.32166	0.308735
54700	0.157431	0.0867138	0.0733138	0.0468018	0.0320091	0.0248484	0.0159244	0.0153283	0.0128962									0.275736	4.3219	0.30878
54800	0.159995	0.0879771	0.0742587	0.0469009	0.0316441	0.0248474	0.0159231	0.0152336	0.0128468									0.276036	4.32213	0.308825
54900	0.161876	0.0891856	0.0753486	0.0467626	0.0313095	0.0246725	0.0159245	0.0151238	0.0127973									0.276336	4.32237	0.30887
55000	0.164166	0.0893177	0.0760522	0.0464095	0.0309055	0.0245703	0.0160261	0.015053	0.0126985									0.276636	4.3226	0.308915
55100	0.165787	0.0897295	0.0763613	0.0463828	0.0304831	0.024554	0.0159767	0.0150159	0.0125502									0.276936	4.32283	0.30896
55200	0.167427	0.090563	0.0765258	0.0461343	0.0300974	0.024356	0.0159395	0.0149836	0.0124513									0.277236	4.32307	0.309005
55300	0.168648	0.090618	0.0763826	0.045756	0.0297324	0.0241882	0.0159634	0.0150126	0.012303									0.277535	4.3233	0.30905
55400	0.1697	0.0910291	0.0762592	0.0456741	0.02936	0.0240994	0.0159134	0.015031	0.0121052									0.277835	4.32354	0.309095
55500	0.169989	0.0912105	0.0761633	0.0454632	0.0289584	0.0239976	0.015913	0.0150555	0.0119075									0.278135	4.32377	0.30914
55600	0.169662	0.0903353	0.0757194	0.0452471	0.0286775	0.0239049	0.0159419	0.015121	0.0116603									0.278435	4.324	0.309185
55700	0.168884	0.0897415	0.0753023	0.0454928	0.0283953	0.0237364	0.0158827	0.0152007	0.0114626									0.278735	4.32424	0.309231
55800	0.167514	0.089524	0.0748615	0.0456242	0.0281164	0.0235988	0.0158377	0.0152752	0.0112154									0.279035	4.32447	0.309276
55900	0.165857	0.0890532	0.0743307	0.0457353	0.027971	0.0236392	0.0158637	0.0153113	0.0109682									0.279335	4.32471	0.309321
56000	0.164634	0.0887217	0.0738602	0.0457608	0.0278444	0.0236798	0.0159253	0.0153997	0.0107705									0.279635	4.32494	0.309366
56100	0.164062	0.0882923	0.073446	0.0458327	0.0277557	0.0236225	0.0159665	0.0155095	0.0106222									0.279935	4.32517	0.309411
56200	0.162875	0.0882637	0.0735731	0.0463081	0.0277085	0.0236493	0.0160718	0.0156321	0.0104244									0.280235	4.32541	0.309456
56300	0.16078	0.0883671	0.0736511	0.046783	0.0276295	0.023621	0.0163084	0.0157642	0.0102267									0.280535	4.32564	0.309501
56400	0.158929	0.087822	0.073676	0.0470602	0.0276546	0.0235393	0.0165077	0.0158004	0.0101278									0.280835	4.32588	0.309546
56500	0.157602	0.0878701	0.0745581	0.0476742	0.0278487	0.0235487	0.0167197	0.0158434	0.010029									0.281135	4.32611	0.309591
56600	0.155359	0.0881687	0.0752909	0.048394	0.028062	0.0235371	0.0170398	0.0159652	0.00993009									0.281435	4.32635	0.309636
56700	0.153562	0.0882956	0.0759803	0.0489736	0.0283597	0.0235256	0.0173809	0.0160604	0.00988065									0.281734	4.32658	0.309681
56800	0.152786	0.0892814	0.0769195	0.0496059	0.0285985	0.0236053	0.0177394	0.0161065	0.00983121									0.282034	4.32681	0.309726
56900	0.151179	0.0902374	0.0776833	0.0504076	0.028698	0.0236494	0.0181732	0.0161713	0.00983121									0.282334	4.32705	0.309771
57000	0.149277	0.0913902	0.078585	0.0512481	0.0289333	0.0236272	0.0185921	0.0162538	0.00983121									0.282634	4.32728	0.309816
57100	0.147606	0.09362	0.0792621	0.0515912	0.0294284	0.0235921	0.0190228	0.0163065	0.00993009									0.282934	4.32752	0.309861
57200	0.146841	0.096034	0.0800381	0.0518692	0.0298327	0.0235287	0.0195517	0.0163809	0.010029									0.283234	4.32775	0.309906
57300	0.145381	0.097568	0.0812406	0.0524472	0.0301973	0.0235348	0.0200041	0.0164363	0.0101278									0.283534	4.32798	0.309951
57400	0.144386	0.0991245	0.0821004	0.0528411	0.0305843	0.0234885	0.02035	0.0164686	0.0102267									0.283834	4.32822	0.309997
57500	0.143661	0.101213	0.0824545	0.0529054	0.030825	0.0232267	0.0207769	0.0165634	0.0104244									0.284134	4.32845	0.310042
57600	0.142364	0.102549	0.0829289	0.0528415	0.0311604	0.0230406	0.0211254	0.0166361	0.0106222									0.284434	4.32869	0.310087
57700	0.142145	0.103334	0.0836585	0.0528067	0.0315252	0.0229639	0.0213911	0.0166532	0.0107705									0.284734	4.32892	0.310132
57800	0.141834	0.104991	0.0841947	0.0526605	0.0317759	0.0226781	0.0216887	0.0167261	0.0110177									0.285034	4.32915	0.310177
57900	0.141041	0.106573	0.0843211	0.0524197	0.0319854	0.0223762	0.0218728	0.0168087	0.011166									0.285334	4.32939	0.310222
58000	0.140606	0.107131	0.0840957	0.0522827	0.0321344	0.0222596	0.0219827	0.0169046	0.0113637									0.285634	4.32962	0.310267
58100	0.139433	0.107666	0.083772	0.0517997	0.032112	0.0218962	0.02206	0.0169754	0.0115615									0.285933	4.32986	0.310312
58200	0.137895	0.108116	0.0836159	0.0511494	0.032112	0.0213449	0.0219963	0.0170329	0.0117592									0.286233	4.33009	0.310357
58300	0.135952	0.108216	0.0831399	0.050724	0.0321288	0.021034	0.0219111	0.0170778	0.0120064									0.286533	4.33032	0.310402
58400	0.134706	0.108062	0.0822466	0.0503361	0.031978	0.0207321	0.0216998	0.0170845	0.0122041									0.286833	4.33056	0.310447
58500	0.133505	0.107662	0.0816709	0.0498396	0.0317573	0.0203034	0.0214429	0.0171011	0.012303									0.287133	4.33079	0.310492
58600	0.131061	0.108157	0.0808979	0.0491498	0.0314126	0.0200031	0.021182	0.0170911	0.0124019									0.287433	4.33103	0.310537
58700	0.129726	0.108718	0.0805308	0.0484591	0.0309943	0.0197441	0.0208617	0.0170703	0.0125502									0.287733	4.33126	0.310582
58800	0.128352	0.108208	0.0804303	0.0481587	0.0306315	0.0194086	0.0205595	0.0170113	0.0125996									0.288033	4.3315	0.310627
58900	0.12532	0.108009	0.0798233	0.0478116	0.0302197	0.0192002	0.0203184	0.0169484	0.0126985									0.288333	4.33173	0.310672
59000	0.123868	0.108084	0.0795004	0.0474118	0.029664	0.0191806	0.0200683	0.0169087	0.0127479									0.288633	4.33196	0.310717
59100	0.123392	0.107984	0.0799596	0.0472671	0.0290598	0.0191505	0.0198049	0.0168029	0.0127973									0.288933	4.3322	0.310763
59200	0.123558	0.108528	0.0799947	0.0470666	0.0285129	0.0190517	0.0195682	0.0166673	0.0127973									0.289233	4.33243	0.310808
59300	0.124442	0.10946	0.0797182	0.0470766	0.0279555	0.0190831	0.0193767	0.0165305	0.0127973									0.289533	4.33267	0.310853
59400	0.125244	0.110153	0.080294	0.0476107	0.0273631	0.0192485	0.0192415	0.0164119	0.0128468									0.289833	4.3329	0.310898
59500	0.126756	0.111084	0.0807539	0.0479107	0.026755	0.019442	0.0191291	0.0162809	0.0128962									0.290133	4.33313	0.310943
59600	0.129079	0.112181	0.0807334	0.0482338	0.0261415	0.019599	0.0190228	0.0160947	0.0129456									0.290432	4.33337	0.310988
59700	0.130997	0.113502	0.0818879	0.0489748	0.025569	0.0196952	0.0189038	0.0158919	0.0129456									0.290732	4.3336	0.311033
59800	0.132229	0.114187	0.0828391	0.0495991	0.0251213	0.0198928	0.0187958	0.0157164	0.0128962									0.291032	4.33384	0.311078
[truncated: 10,260 more rows]

## Sheet: Figure3
Delay time, t (ps)	Absorption, S(t) (%)	Delay time, t (ps)	Linear fit: At^{-\alpha}	P_FL(\muJ)	Amplitude, A	P_FL (\muJ)	Analytical fit, \betap_t^A(1ps)	P_FL(\muJ)	Exponent, \alpha
[truncated: 20,000 more rows]

[truncated: 14 more sheets: Figure4, Figure5, FigureS1, FigureS2, FigureS3, FigureS4, FigureS5, FigureS6, FigureS7, FigureS9, FigureS10, FigureS11, FigureS12, FigureS13]
